# Supplementary material for: 2-Ethyl-6-methyl­anilinium 4-methyl­benzene­sulfonate
Source: Acta Crystallogr Sect E Struct Rep Online. 2009 Jan 23;65(Pt 2):o368. doi: 10.1107/S160053680900230X (PMC2968236; doi:10.1107/S160053680900230X)
Supplement: Supplementary file 2 [file e-65-0o368-Isup2.hkl]

# 
# h,k,l, Fc-squared, Fo-squared, sigma(Fo-squared) and status flag 
# 
data_I
_shelx_title ' 12244m in P2(1)/n' 
_shelx_refln_list_code          4 
_shelx_F_calc_maximum      210.82 
_exptl_crystal_F_000       656.00 
_reflns_d_resolution_high  0.7822 
 
loop_ 
 _symmetry_equiv_pos_as_xyz 
 'x, y, z' 
 '-x+1/2, y+1/2, -z+1/2' 
 '-x, -y, -z' 
 'x-1/2, -y-1/2, z-1/2' 
 
_cell_length_a    15.2514 
_cell_length_b     6.1889 
_cell_length_c    16.9242 
_cell_angle_alpha  90.000 
_cell_angle_beta  102.850 
_cell_angle_gamma  90.000 
 
_shelx_F_squared_multiplier     1.000 
 
loop_ 
 _refln_index_h 
 _refln_index_k 
 _refln_index_l 
 _refln_F_squared_calc 
 _refln_F_squared_meas 
 _refln_F_squared_sigma 
 _refln_observed_status 
   2   0   0     1912.69     1908.63     26.68 o 
   4   0   0    44447.07    39673.81    512.80 o 
   6   0   0      119.42      176.78      6.21 o 
   8   0   0     1879.55     2005.66     66.52 o 
  10   0   0      793.96      775.73     15.58 o 
  12   0   0      863.57      759.52     16.38 o 
  14   0   0        8.08        6.85      4.84 o 
  16   0   0      420.30      403.93     18.91 o 
  18   0   0        4.15       -0.60     10.31 o 
   1   1   0     2510.83     2578.30     62.70 o 
   2   1   0     9005.51     9476.50    103.56 o 
   3   1   0     3471.50     3799.49     47.79 o 
   4   1   0     8222.50     8069.82    112.52 o 
   5   1   0       46.91       50.17      2.09 o 
   6   1   0       86.68       75.66      2.79 o 
   7   1   0     5591.92     6290.74     69.28 o 
   8   1   0     6914.51     6954.41     66.13 o 
   9   1   0       16.64       16.16      3.46 o 
  10   1   0      465.09      446.95      7.71 o 
  11   1   0      128.13      128.04      4.38 o 
  12   1   0     3715.95     3733.98     45.62 o 
  13   1   0      252.97      265.89      8.02 o 
  14   1   0       31.83       32.89      8.65 o 
  15   1   0        0.12        1.89      6.01 o 
  16   1   0      162.44      170.91      8.39 o 
  17   1   0       54.72       56.23     12.18 o 
  18   1   0       45.32       32.83      8.32 o 
   0   2   0     3307.61     3220.22     43.49 o 
   1   2   0      579.16      619.62     15.37 o 
   2   2   0      443.96      481.78      6.18 o 
   3   2   0        1.47        1.33      1.97 o 
   4   2   0       16.81        2.78      1.50 o 
   5   2   0      308.69      337.41      6.51 o 
   6   2   0     1279.45     1344.12     17.78 o 
   7   2   0      957.44     1004.81     15.58 o 
   8   2   0        4.28        4.21      1.73 o 
   9   2   0       80.08       79.82      4.13 o 
  10   2   0     1085.39     1100.02     17.01 o 
  11   2   0      999.38      994.82     16.33 o 
  12   2   0     1258.61     1200.95     19.14 o 
  13   2   0        3.98       -1.16      3.68 o 
  14   2   0      372.76      377.59     12.88 o 
  15   2   0        1.35        5.41      4.39 o 
  16   2   0      352.11      356.83     13.50 o 
  17   2   0       28.07       44.13      8.48 o 
  18   2   0        0.01        1.51      8.10 o 
   1   3   0     1659.58     1826.90     20.94 o 
   2   3   0       31.86       41.89      2.46 o 
   3   3   0        1.24        0.06      1.33 o 
   4   3   0      285.92      256.85      6.06 o 
   5   3   0        9.22        7.69      2.23 o 
   6   3   0       16.99       16.00      2.81 o 
   7   3   0        8.99       19.78      2.97 o 
   8   3   0      426.94      393.47     11.28 o 
   9   3   0      686.64      703.90     16.29 o 
  10   3   0        5.52        1.31      4.09 o 
  11   3   0      626.96      612.27     12.27 o 
  12   3   0        3.65       11.78      5.61 o 
  13   3   0        5.47        0.20      4.87 o 
  14   3   0      482.29      500.15     15.75 o 
  15   3   0      195.72      166.98      9.91 o 
  16   3   0       14.48        9.48      7.17 o 
  17   3   0        0.51       -0.19      8.30 o 
   0   4   0     1086.93     1315.91     18.31 o 
   1   4   0      253.73      269.57      4.77 o 
   2   4   0      297.45      301.72      5.02 o 
   3   4   0     2019.36     2169.55     49.76 o 
   4   4   0        0.13        2.41      2.59 o 
   5   4   0       30.58       29.01      4.28 o 
   6   4   0     1729.60     1671.70     23.70 o 
   7   4   0      608.92      612.37     11.86 o 
   8   4   0      147.24      135.38      7.39 o 
   9   4   0      302.48      303.16     10.83 o 
  10   4   0       64.62       69.79      7.29 o 
  11   4   0      253.71      241.01     14.75 o 
  12   4   0        2.43        2.94      5.63 o 
  13   4   0       33.49       20.93      6.48 o 
  14   4   0       37.27       38.19      7.95 o 
  15   4   0        2.86        7.61      6.66 o 
  16   4   0       26.38       37.57      8.91 o 
   1   5   0      339.56      358.99      6.54 o 
   2   5   0      209.97      196.27      6.43 o 
   3   5   0       32.52       37.46      5.29 o 
   4   5   0       91.86       80.75      6.23 o 
   5   5   0       99.37      106.00      5.33 o 
   6   5   0      331.95      335.95      8.99 o 
   7   5   0      954.35     1024.13     21.91 o 
   8   5   0       16.14       11.10      7.88 o 
   9   5   0      561.71      563.04     15.98 o 
  10   5   0        1.39       -0.74      5.65 o 
  11   5   0      442.31      435.31     16.11 o 
  12   5   0       18.47        1.85      7.69 o 
  13   5   0       19.29       24.84     10.39 o 
  14   5   0       57.45       51.78      9.47 o 
   0   6   0        1.69       -7.65      7.69 o 
   1   6   0      160.02      161.47      9.37 o 
   2   6   0       24.11       38.92      7.29 o 
   3   6   0      439.88      483.13     15.64 o 
   4   6   0       19.12       13.41      5.14 o 
   5   6   0       93.18       93.94      5.53 o 
   6   6   0      114.77      103.70      6.72 o 
   7   6   0        2.60        1.37      4.94 o 
   8   6   0        7.17       -1.95      5.50 o 
   9   6   0      114.60      125.51      8.71 o 
  10   6   0        3.45       -4.04      6.00 o 
  11   6   0       25.81       14.63      7.00 o 
  12   6   0       45.53       49.71     11.64 o 
   1   7   0        7.74        0.71      7.10 o 
   2   7   0        1.43       -2.41      7.18 o 
   3   7   0       11.08       10.34      7.53 o 
   4   7   0       32.26       38.22     12.26 o 
   5   7   0      227.13      235.61     18.40 o 
   6   7   0       10.47        0.60     11.19 o 
   7   7   0       51.47       54.37     15.21 o 
   8   7   0       82.62       89.37     28.07 o 
 -19   0   1      295.17      324.93     20.83 o 
 -17   0   1       80.43       44.20     10.59 o 
 -15   0   1      304.61      314.77     16.13 o 
 -13   0   1      164.47      173.69     10.75 o 
 -11   0   1       87.02       71.28      4.97 o 
  -9   0   1     1751.09     1717.09     27.23 o 
  -7   0   1     3460.83     4087.64     56.21 o 
  -5   0   1      503.09      697.49     11.73 o 
  -1   0   1     3405.89     3130.27     60.72 o 
   1   0   1     5946.31     6122.49     80.89 o 
   3   0   1    10217.87    10600.50    137.33 o 
   5   0   1     8612.80     8969.55    117.38 o 
   7   0   1      632.56      706.57     13.22 o 
   9   0   1     2096.24     2280.89     79.24 o 
  11   0   1      892.03      953.95     18.77 o 
  13   0   1      580.62      577.21     19.59 o 
  15   0   1       43.44       44.00      9.32 o 
  17   0   1      827.93      966.09     33.13 o 
 -18   1   1      136.55      133.28     10.43 o 
 -17   1   1      136.84      162.80      8.02 o 
 -16   1   1       25.71       18.07      5.41 o 
 -15   1   1      115.58      103.02      6.00 o 
 -14   1   1      112.57      101.58      5.67 o 
 -13   1   1      711.18      678.38     13.14 o 
 -12   1   1      821.01      779.43     11.72 o 
 -11   1   1      271.18      276.85      6.08 o 
 -10   1   1       15.88       12.66      2.34 o 
  -9   1   1     1349.85     1398.38     40.87 o 
  -8   1   1      353.93      316.55      6.56 o 
  -7   1   1     1581.75     1600.92     17.35 o 
  -6   1   1       78.34       61.24      2.24 o 
  -5   1   1     2355.61     2470.63     24.44 o 
  -4   1   1     1624.00     1768.43     26.25 o 
  -3   1   1     3865.66     4086.84     35.14 o 
  -2   1   1      617.37      590.85      6.77 o 
  -1   1   1     3856.27     4038.20     55.61 o 
   0   1   1     1144.36     1188.73     12.10 o 
   1   1   1     1317.29     1274.87     14.73 o 
   2   1   1    10421.37    10744.62    115.47 o 
   3   1   1      506.04      473.54      5.82 o 
   4   1   1       89.29       97.90      4.41 o 
   5   1   1     3357.88     3414.07     33.21 o 
   6   1   1       31.42       32.57      2.10 o 
   7   1   1     1002.89     1148.40     13.47 o 
   8   1   1      140.63      129.06      3.71 o 
   9   1   1     3346.45     3457.40     35.33 o 
  10   1   1      108.60      101.70      3.91 o 
  11   1   1      116.23      106.51      4.21 o 
  12   1   1      548.11      524.42     11.15 o 
  13   1   1      478.72      478.27     10.96 o 
  14   1   1       47.80       42.80      5.67 o 
  15   1   1      393.49      410.61     10.98 o 
  16   1   1        0.89       -1.25      4.70 o 
  17   1   1      119.91      137.06      8.29 o 
  18   1   1        3.79       -1.97     10.61 o 
 -18   2   1        6.71        3.74      7.72 o 
 -17   2   1       16.45       15.89      6.98 o 
 -16   2   1        8.10        2.96      6.39 o 
 -15   2   1       25.15       28.27     14.16 o 
 -14   2   1       71.33       79.17      6.28 o 
 -13   2   1        0.03        4.71      3.99 o 
 -12   2   1        6.53        2.85      3.38 o 
 -11   2   1        0.29        6.28      2.99 o 
 -10   2   1      245.75      273.99      7.14 o 
  -9   2   1     1625.78     1611.30     21.87 o 
  -8   2   1      427.55      429.30      6.61 o 
  -7   2   1      155.54      181.60      3.67 o 
  -6   2   1      895.02      913.72     12.95 o 
  -5   2   1     2024.64     2025.91     21.35 o 
  -4   2   1      170.27      190.47      4.63 o 
  -3   2   1      670.46      582.17      9.03 o 
  -2   2   1     6706.42     7131.76     68.11 o 
  -1   2   1     1511.57     1450.26     15.23 o 
   0   2   1     1003.59     1089.83     11.90 o 
   1   2   1     1673.48     1553.09     21.99 o 
   2   2   1      482.44      426.48      6.33 o 
   3   2   1     1998.51     2143.70     33.60 o 
   4   2   1      282.33      326.46      6.16 o 
   5   2   1      664.58      683.88     10.73 o 
   6   2   1      111.85      114.77      2.47 o 
   7   2   1      108.90       88.11      2.73 o 
   8   2   1      165.17      172.24      5.24 o 
   9   2   1      314.74      330.54     10.04 o 
  10   2   1     1062.91     1053.83     23.73 o 
  11   2   1      535.31      544.40     17.08 o 
  12   2   1     1006.74      920.06     16.68 o 
  13   2   1      523.57      497.27     11.47 o 
  14   2   1     1225.18     1138.49     35.50 o 
  15   2   1        7.87        2.74      4.53 o 
  16   2   1        0.09       -1.81      5.04 o 
  17   2   1      383.24      409.02     15.30 o 
  18   2   1      133.73      149.29     12.65 o 
 -17   3   1      158.27      150.32     12.76 o 
 -16   3   1       78.16       63.81      9.13 o 
 -15   3   1        5.46       10.03      6.45 o 
 -14   3   1      155.47      155.59      9.84 o 
 -13   3   1      213.66      216.72     12.76 o 
 -12   3   1       26.50       23.68      5.61 o 
 -11   3   1      227.98      214.32      9.18 o 
 -10   3   1      391.00      364.87     15.75 o 
  -9   3   1      802.81      834.95     18.12 o 
  -8   3   1      553.79      542.23     13.37 o 
  -7   3   1      493.30      506.42      9.78 o 
  -6   3   1      616.24      681.81     11.66 o 
  -5   3   1      670.32      738.41     14.90 o 
  -4   3   1      402.61      468.59     11.43 o 
  -3   3   1      385.85      470.96      8.60 o 
  -2   3   1      301.97      311.94      4.96 o 
  -1   3   1      369.87      364.73      5.07 o 
   0   3   1      460.89      469.25      6.02 o 
   1   3   1     1705.37     1865.68     31.72 o 
   2   3   1     4429.96     5110.72     72.30 o 
   3   3   1      242.45      212.02      4.37 o 
   4   3   1      258.97      268.55      6.19 o 
   5   3   1     2790.78     2904.42     40.52 o 
   6   3   1      816.28      863.02     13.57 o 
   7   3   1       77.90       95.62      4.12 o 
   8   3   1       14.69        5.98      3.76 o 
   9   3   1      490.95      462.22     12.73 o 
  10   3   1      221.08      221.61      9.86 o 
  11   3   1       70.59       52.09      6.61 o 
  12   3   1      679.67      630.24     15.60 o 
  13   3   1        0.02        1.44      5.06 o 
  14   3   1        4.51        1.66      5.52 o 
  15   3   1       73.07       79.04      9.16 o 
  16   3   1       63.35       78.57     11.25 o 
  17   3   1       45.90       30.17      8.85 o 
 -16   4   1      137.44      150.19     10.47 o 
 -15   4   1      186.02      193.28     11.25 o 
 -14   4   1        2.10        5.33      6.45 o 
 -13   4   1       27.60       22.83      6.95 o 
 -12   4   1      237.05      235.56     10.67 o 
 -11   4   1       50.93       48.17      6.95 o 
 -10   4   1      190.97      206.81     12.11 o 
  -9   4   1      215.99      217.79     16.80 o 
  -8   4   1      283.54      278.26     10.05 o 
  -7   4   1      130.53      127.87      5.29 o 
  -6   4   1     1481.05     1479.77     21.61 o 
  -5   4   1      330.00      328.13      7.96 o 
  -4   4   1       43.04       39.42      4.08 o 
  -3   4   1      121.66      104.52      3.66 o 
  -2   4   1      810.95      864.27      9.97 o 
  -1   4   1       23.73       29.81      4.41 o 
   0   4   1     2238.76     2472.24     28.72 o 
   1   4   1      115.37      102.92      3.12 o 
   2   4   1      132.03      145.34      4.91 o 
   3   4   1        3.80        3.59      2.51 o 
   4   4   1      962.42     1015.44     15.86 o 
   5   4   1       24.65       15.38      4.20 o 
   6   4   1        0.10       -2.67      2.67 o 
   7   4   1       85.66       80.47      5.56 o 
   8   4   1     1021.30      996.72     20.85 o 
   9   4   1      833.90      808.07     18.75 o 
  10   4   1      131.19      133.21      7.82 o 
  11   4   1      169.60      163.45      8.60 o 
  12   4   1       32.57       27.44      7.59 o 
  13   4   1       47.38       40.47      7.50 o 
  14   4   1       54.28       57.69      9.02 o 
  15   4   1        0.39       -5.76      7.11 o 
  16   4   1        5.59        9.88      8.09 o 
 -14   5   1      225.49      237.28     12.44 o 
 -13   5   1        4.98        2.13      7.15 o 
 -12   5   1       25.97       27.44     13.02 o 
 -11   5   1      190.05      196.60     10.15 o 
 -10   5   1      891.74      825.41     29.78 o 
  -9   5   1        9.60        6.21      7.05 o 
  -8   5   1       31.37       37.57     12.66 o 
  -7   5   1      245.34      233.88      7.70 o 
  -6   5   1        0.84        0.04      3.47 o 
  -5   5   1      141.50      134.20      5.85 o 
  -4   5   1      222.82      236.85      7.41 o 
  -3   5   1        7.75        5.37      3.26 o 
  -2   5   1        0.01        1.45      3.08 o 
  -1   5   1      232.08      219.56      6.64 o 
   0   5   1       54.36       60.94      7.85 o 
   1   5   1      124.95      121.79      4.00 o 
   2   5   1      120.24      119.58      4.06 o 
   3   5   1      136.91      125.44      8.23 o 
   4   5   1      550.99      565.96     10.29 o 
   5   5   1       30.95       31.37      4.51 o 
   6   5   1      673.55      710.34     12.25 o 
   7   5   1      310.08      296.53      9.91 o 
   8   5   1      207.39      207.82      9.31 o 
   9   5   1       10.12        9.71      7.43 o 
  10   5   1      385.69      367.26     11.08 o 
  11   5   1       96.65       92.69      8.14 o 
  12   5   1      149.47      139.44      7.97 o 
  13   5   1       46.88       49.08      7.95 o 
  14   5   1        0.11       -7.06      7.62 o 
 -12   6   1      237.88      220.09     12.47 o 
 -11   6   1        7.21        2.49      7.39 o 
 -10   6   1       13.10       10.72      9.66 o 
  -9   6   1       12.46       20.43     13.64 o 
  -8   6   1      299.75      288.93     11.89 o 
  -7   6   1       13.78        5.72      5.78 o 
  -6   6   1      267.29      256.99      8.80 o 
  -5   6   1      184.37      194.69      7.65 o 
  -4   6   1      185.76      180.42      8.90 o 
  -3   6   1      955.98      889.56     17.09 o 
  -2   6   1      108.92      101.38      8.87 o 
  -1   6   1        7.68       11.11      6.04 o 
   0   6   1        3.87        5.40      5.76 o 
   1   6   1       54.51       56.41     11.73 o 
   2   6   1       67.15       85.88     20.01 o 
   3   6   1      158.32      149.33      7.34 o 
   4   6   1        1.46       -2.49      4.48 o 
   5   6   1        2.74       -2.50      4.95 o 
   6   6   1      198.15      200.76      8.35 o 
   7   6   1       29.56       23.08      5.97 o 
   8   6   1       65.32       66.42      7.33 o 
   9   6   1        0.38       -0.67      6.06 o 
  10   6   1      107.92      132.63      9.25 o 
  11   6   1       18.81       14.79      9.94 o 
  12   6   1       64.13       77.41     20.42 o 
  -8   7   1        0.03        4.05     10.07 o 
  -7   7   1      103.37       82.19     24.71 o 
  -6   7   1      114.10      163.10     21.14 o 
  -5   7   1      221.42      208.20     11.82 o 
  -4   7   1      118.47      150.09     12.89 o 
  -3   7   1      101.73      113.09     10.42 o 
  -2   7   1        5.06        2.49      7.78 o 
  -1   7   1       32.25       17.56      7.93 o 
   0   7   1       32.87       37.31      8.98 o 
   1   7   1        2.47        4.89      7.29 o 
   2   7   1      209.18      220.83     12.06 o 
   3   7   1        0.07       -1.04      7.18 o 
   4   7   1      101.66      136.84     27.30 o 
   5   7   1       14.41        4.46     11.27 o 
   6   7   1       69.76      109.54     17.52 o 
   7   7   1       60.78       63.29     10.91 o 
   8   7   1       86.15       89.95     17.28 o 
 -18   0   2        0.99       -4.70      9.04 o 
 -16   0   2       18.81       16.60      8.00 o 
 -14   0   2        0.11       -3.86      4.07 o 
 -12   0   2      130.07      145.08      6.67 o 
 -10   0   2      174.07      182.34      6.52 o 
  -8   0   2        5.40       14.20      2.68 o 
  -6   0   2     2554.17     2885.20     41.59 o 
  -2   0   2     2760.63     3111.48     59.53 o 
   0   0   2        4.61        2.67      1.71 o 
   2   0   2     5324.18     5713.77     63.46 o 
   4   0   2     1659.34     1768.00     21.18 o 
   6   0   2        1.75       -1.30      1.87 o 
   8   0   2     1354.13     1324.87     22.16 o 
  10   0   2        1.93       -0.82      2.96 o 
  12   0   2      571.72      608.11     21.18 o 
  14   0   2      223.29      192.36      9.06 o 
  16   0   2      122.78      128.89     12.74 o 
  18   0   2        3.33        3.90     11.03 o 
 -19   1   2       85.10       97.00     15.09 o 
 -18   1   2        3.12       10.99      9.76 o 
 -17   1   2        3.04        8.50      5.23 o 
 -16   1   2      124.77      130.27      7.55 o 
 -15   1   2       67.33       65.52      7.93 o 
 -14   1   2      321.94      278.18      8.24 o 
 -13   1   2        3.73        9.43      5.53 o 
 -12   1   2       58.69       59.21      6.16 o 
 -11   1   2       15.68        6.32      3.48 o 
 -10   1   2       94.47      100.34      4.24 o 
  -9   1   2        7.68        7.53      1.89 o 
  -8   1   2      551.25      634.09      9.29 o 
  -7   1   2      271.08      291.97      5.01 o 
  -6   1   2     1289.93     1543.07     16.38 o 
  -5   1   2      604.59      635.38      7.68 o 
  -4   1   2     3324.20     3434.26     32.93 o 
  -3   1   2     4022.47     4433.17     41.75 o 
  -2   1   2     1354.82     1500.84     15.42 o 
  -1   1   2     6035.68     6177.38     68.70 o 
   0   1   2    10983.51    11171.82    122.35 o 
   1   1   2       15.74       12.46      1.03 o 
   2   1   2       88.91       81.86      2.27 o 
   3   1   2      239.49      190.77      8.07 o 
   4   1   2        1.91       11.34      1.35 o 
   5   1   2      437.62      442.67      6.29 o 
   6   1   2        6.70        9.78      1.77 o 
   7   1   2       23.22       15.14      1.96 o 
   8   1   2       85.66       92.07      3.34 o 
   9   1   2      253.43      240.39      5.36 o 
  10   1   2     1503.80     1516.00     18.45 o 
  11   1   2      442.66      458.94      8.90 o 
  12   1   2      255.68      228.83      7.36 o 
  13   1   2        0.15       -1.32      3.55 o 
  14   1   2       34.08       45.88      7.06 o 
  15   1   2        1.53       -3.05      4.37 o 
  16   1   2       29.02       18.30      9.12 o 
  17   1   2        5.49        4.84      6.78 o 
  18   1   2        4.94        1.15      8.30 o 
 -18   2   2       15.56       22.58      8.43 o 
 -17   2   2       83.03       82.53     12.86 o 
 -16   2   2        3.56        6.09      6.18 o 
 -15   2   2      413.37      361.24     12.85 o 
 -14   2   2       26.02       24.65      5.75 o 
 -13   2   2       37.83       26.10      4.30 o 
 -12   2   2      209.56      234.24      7.49 o 
 -11   2   2       98.67       85.60      4.72 o 
 -10   2   2       67.51       57.74      4.08 o 
  -9   2   2      851.13      836.51     13.39 o 
  -8   2   2      371.38      335.74      5.63 o 
  -7   2   2      462.21      498.43      6.93 o 
  -6   2   2       64.56       56.74      1.98 o 
  -5   2   2      358.41      349.78      4.49 o 
  -4   2   2        2.65       10.74      1.41 o 
  -3   2   2       38.10       40.29      1.70 o 
  -2   2   2      514.82      568.78      6.18 o 
  -1   2   2     4830.09     5019.36     89.72 o 
   0   2   2      141.09      189.54      3.30 o 
   1   2   2       14.21       14.32      2.79 o 
   2   2   2       10.45        1.48      1.13 o 
   3   2   2       54.50       58.77      2.06 o 
   4   2   2      295.31      343.63      5.70 o 
   5   2   2     1206.30     1266.76     14.10 o 
   6   2   2     1383.81     1535.09     17.39 o 
   7   2   2       60.68       56.89      2.95 o 
   8   2   2      248.56      249.22      5.12 o 
   9   2   2       27.71       18.47      3.13 o 
  10   2   2      132.68      129.56      5.36 o 
  11   2   2     1853.20     1788.92     25.45 o 
  12   2   2        5.33        4.99      3.66 o 
  13   2   2        0.65        0.23      3.64 o 
  14   2   2      373.11      348.19     10.02 o 
  15   2   2      217.28      226.47      8.61 o 
  16   2   2       12.39        8.68      5.57 o 
  17   2   2        5.32       -2.99      5.94 o 
 -17   3   2        0.47        1.65      7.59 o 
 -16   3   2      205.42      239.72     11.63 o 
 -15   3   2        5.32       11.21      6.43 o 
 -14   3   2      167.06      171.76     22.54 o 
 -13   3   2      280.10      273.80     11.29 o 
 -12   3   2      481.92      460.30     13.93 o 
 -11   3   2        2.46        2.34      4.39 o 
 -10   3   2      357.06      365.22     11.50 o 
  -9   3   2      829.16      802.00     17.77 o 
  -8   3   2     1264.04     1275.04     23.60 o 
  -7   3   2      146.88      122.29      6.04 o 
  -6   3   2      199.48      215.84      5.89 o 
  -5   3   2       21.79       12.00      2.39 o 
  -4   3   2      301.12      327.76      5.29 o 
  -3   3   2        3.46       10.85      1.33 o 
  -2   3   2      158.27      187.23      3.66 o 
  -1   3   2     2431.78     2680.61     24.41 o 
   0   3   2     1235.84     1444.78     18.65 o 
   1   3   2      833.75      860.24     10.63 o 
   2   3   2     1425.63     1660.49     23.64 o 
   3   3   2     2714.76     2870.14     29.63 o 
   4   3   2       18.89       12.92      2.28 o 
   5   3   2        0.06       -0.73      2.10 o 
   6   3   2      271.77      288.12      6.77 o 
   7   3   2     1148.24     1086.44     20.72 o 
   8   3   2       23.21       15.33      4.28 o 
   9   3   2        8.01        5.26      4.08 o 
  10   3   2       27.21       22.15      4.99 o 
  11   3   2      295.57      276.73     10.43 o 
  12   3   2        9.24        5.50      5.19 o 
  13   3   2       14.55       12.65      4.82 o 
  14   3   2        0.50       -5.57      5.57 o 
  15   3   2      153.48      125.62      9.93 o 
  16   3   2        4.77        7.76      6.93 o 
  17   3   2        9.07       16.04      8.34 o 
 -16   4   2        0.95        2.35      7.33 o 
 -15   4   2       48.44       59.33      9.17 o 
 -14   4   2       59.33       67.81      8.39 o 
 -13   4   2       35.14       38.88      7.45 o 
 -12   4   2      156.76      151.55      9.12 o 
 -11   4   2      741.16      734.08     18.60 o 
 -10   4   2        0.01       -2.37      4.38 o 
  -9   4   2      895.22      876.46     19.77 o 
  -8   4   2      500.63      462.79     10.38 o 
  -7   4   2     1453.56     1431.39     21.55 o 
  -6   4   2        2.34       -1.85      2.72 o 
  -5   4   2      349.35      330.10      8.01 o 
  -4   4   2      271.51      259.02      7.07 o 
  -3   4   2      668.20      632.78     15.40 o 
  -2   4   2        2.58        1.85      1.76 o 
  -1   4   2     1548.87     1530.90     15.71 o 
   0   4   2       24.82       19.17      3.00 o 
   1   4   2      332.95      340.43      5.54 o 
   2   4   2       11.06        3.88      2.93 o 
   3   4   2        6.88        7.72      2.49 o 
   4   4   2        1.38       -1.69      2.33 o 
   5   4   2      393.01      413.55      8.02 o 
   6   4   2        3.21        1.43      2.58 o 
   7   4   2       80.59       93.29      5.22 o 
   8   4   2      215.76      226.34      7.56 o 
   9   4   2      627.78      646.67     13.71 o 
  10   4   2        2.31        1.61      4.84 o 
  11   4   2      667.62      649.94     14.79 o 
  12   4   2        6.02        8.80      5.18 o 
  13   4   2        1.59        0.09      6.20 o 
  14   4   2       51.92       52.10      8.28 o 
  15   4   2       73.98       80.43     10.12 o 
 -14   5   2       14.08        3.65      7.88 o 
 -13   5   2      526.18      531.40     17.47 o 
 -12   5   2       50.36       40.21      7.47 o 
 -11   5   2      165.18      165.57      9.43 o 
 -10   5   2       67.55       69.20     11.55 o 
  -9   5   2      498.02      493.90     22.72 o 
  -8   5   2       38.75       18.22      5.48 o 
  -7   5   2      163.40      150.41      6.38 o 
  -6   5   2      671.48      608.84     15.52 o 
  -5   5   2      400.27      357.93     13.62 o 
  -4   5   2      369.66      350.83      8.92 o 
  -3   5   2      284.76      288.18      7.96 o 
  -2   5   2        2.79        1.83      3.24 o 
  -1   5   2       24.03       16.23      3.47 o 
   0   5   2      173.91      164.19      5.83 o 
   1   5   2       75.36       70.39      6.28 o 
   2   5   2       47.58       49.55      4.48 o 
   3   5   2     1298.00     1266.38     20.10 o 
   4   5   2     1042.56     1018.58     15.02 o 
   5   5   2        0.84        0.32      3.94 o 
   6   5   2      202.25      194.07      7.38 o 
   7   5   2     1072.56     1097.07     24.65 o 
   8   5   2      191.20      174.91      7.62 o 
   9   5   2        0.52       -4.50      4.50 o 
  10   5   2       35.54       28.02      8.72 o 
  11   5   2        9.61       12.21      5.74 o 
  12   5   2       36.86       39.76      6.89 o 
  13   5   2      106.73      113.63     11.31 o 
  14   5   2       24.51        8.27      8.27 o 
 -12   6   2       13.99       12.49      7.26 o 
 -11   6   2       60.03       54.90      9.36 o 
 -10   6   2       88.61       85.52     20.03 o 
  -9   6   2        5.55       -6.25      6.25 o 
  -8   6   2        2.68        2.32      6.09 o 
  -7   6   2      151.18      146.70      8.69 o 
  -6   6   2      549.67      519.00     12.43 o 
  -5   6   2      275.89      257.37      8.57 o 
  -4   6   2      384.84      362.27     12.00 o 
  -3   6   2       24.16       32.43      6.19 o 
  -2   6   2      172.50      154.42      8.14 o 
  -1   6   2      385.49      364.68     13.54 o 
   0   6   2        7.70       12.56      6.15 o 
   1   6   2       11.42        9.36      6.08 o 
   2   6   2       21.48        6.86      5.95 o 
   3   6   2       18.81       16.76      8.28 o 
   4   6   2      179.94      163.40      7.80 o 
   5   6   2      392.10      403.58     26.66 o 
   6   6   2      254.26      241.22     11.76 o 
   7   6   2       12.65       12.33      5.27 o 
   8   6   2        0.49       -4.17      5.46 o 
   9   6   2        6.91       -0.38      5.92 o 
  10   6   2       15.73       14.91      6.95 o 
  11   6   2       89.67      112.38     25.27 o 
  -9   7   2        0.22       -7.96     10.45 o 
  -8   7   2       20.72        5.10     11.83 o 
  -7   7   2       72.83       64.96     11.47 o 
  -6   7   2      105.40      122.17     18.44 o 
  -5   7   2       15.53       29.63      8.87 o 
  -4   7   2        4.66        3.62      7.50 o 
  -3   7   2      123.55      131.53     11.53 o 
  -2   7   2       10.48        3.63     10.83 o 
  -1   7   2       82.95       99.06     11.40 o 
   0   7   2      105.82      132.06     11.09 o 
   1   7   2      331.91      340.56     14.64 o 
   2   7   2       22.80       25.58      8.98 o 
   3   7   2        0.14       -2.14      7.22 o 
   4   7   2       18.11       16.84     11.95 o 
   5   7   2        5.66        1.91     10.83 o 
   6   7   2       67.58       59.45     14.97 o 
   7   7   2       21.38       15.48     11.97 o 
   8   7   2       73.94       57.16     11.02 o 
 -19   0   3       11.44        4.58     11.55 o 
 -17   0   3       50.62       82.31     12.18 o 
 -15   0   3       27.84       37.52      6.33 o 
 -13   0   3       72.54       35.88      7.41 o 
 -11   0   3     1538.26     1616.53     35.16 o 
  -9   0   3     1755.32     1969.68     30.39 o 
  -7   0   3     9183.77    10063.03    177.22 o 
  -1   0   3     1922.19     1906.75     37.71 o 
   1   0   3      512.69      508.74      8.52 o 
   3   0   3      599.89      688.53     11.59 o 
   5   0   3      244.65      276.62      5.00 o 
   7   0   3       57.07       34.05      2.64 o 
   9   0   3        6.42       11.14      4.38 o 
  11   0   3      788.05      773.57     16.81 o 
  13   0   3      916.14      944.90     20.19 o 
  15   0   3       62.36       51.69     10.95 o 
  17   0   3      219.14      245.45     17.28 o 
 -19   1   3      238.88      329.54     20.11 o 
 -18   1   3        1.04       -4.10      9.40 o 
 -17   1   3       63.77       71.07     19.13 o 
 -16   1   3       20.58       25.86      7.98 o 
 -15   1   3       61.72       89.85     23.93 o 
 -14   1   3      210.48      161.72     13.72 o 
 -13   1   3        5.93        1.85      3.30 o 
 -12   1   3       52.83       57.62      8.53 o 
 -11   1   3      240.26      220.96      5.46 o 
 -10   1   3      122.08       97.19      3.59 o 
  -9   1   3      676.88      659.44      9.31 o 
  -8   1   3       12.80       12.32      1.88 o 
  -7   1   3     1502.32     1699.03     18.24 o 
  -6   1   3       59.50       74.84      2.41 o 
  -5   1   3      125.50      109.12      2.55 o 
  -4   1   3      358.39      360.13      4.84 o 
  -3   1   3       61.22       99.30      3.94 o 
  -2   1   3     7036.81     7241.93     77.71 o 
  -1   1   3      452.31      468.21      5.67 o 
   0   1   3     5470.57     6136.23     99.17 o 
   1   1   3     5260.16     5358.32     51.30 o 
   2   1   3      191.03      148.00      3.30 o 
   3   1   3      368.54      441.12      5.39 o 
   4   1   3     1325.59     1594.12     15.28 o 
   5   1   3      288.23      267.03      4.23 o 
   6   1   3     1266.87     1445.58     14.61 o 
   7   1   3       92.00       97.78      2.85 o 
   8   1   3        7.50        4.49      1.72 o 
   9   1   3      701.10      700.09     10.48 o 
  10   1   3      486.62      485.88      9.48 o 
  11   1   3        2.82        1.03      2.59 o 
  12   1   3      200.83      201.57      7.08 o 
  13   1   3      409.25      415.54     10.48 o 
  14   1   3      325.02      318.57      9.59 o 
  15   1   3       15.04       16.04      4.94 o 
  16   1   3       58.05       67.66      9.35 o 
  17   1   3       70.99       54.45      9.05 o 
  18   1   3      106.83       97.74     15.59 o 
 -18   2   3        2.14        3.22      7.51 o 
 -17   2   3       54.80       67.67     13.18 o 
 -16   2   3        0.08        4.97      5.65 o 
 -15   2   3       92.61       89.77      8.78 o 
 -14   2   3       78.98       89.20      8.26 o 
 -13   2   3      152.17      140.54      7.66 o 
 -12   2   3     1654.38     1645.04     23.53 o 
 -11   2   3       24.71       20.51      3.37 o 
 -10   2   3       20.90        9.83      2.69 o 
  -9   2   3      341.80      345.18      7.56 o 
  -8   2   3       21.25       18.20      3.34 o 
  -7   2   3       45.99       28.41      3.36 o 
  -6   2   3        0.65        4.76      1.32 o 
  -5   2   3      555.63      582.63      7.27 o 
  -4   2   3      394.50      366.01      5.54 o 
  -3   2   3        3.45        0.53      1.14 o 
  -2   2   3     6757.87     7202.31     73.91 o 
  -1   2   3       19.05       18.19      5.14 o 
   0   2   3     1156.69     1123.94     14.26 o 
   1   2   3      260.52      315.86      4.89 o 
   2   2   3        8.40        7.17      1.36 o 
   3   2   3       88.83      116.63      2.95 o 
   4   2   3      395.77      439.15      6.50 o 
   5   2   3     1903.59     2212.22     25.58 o 
   6   2   3       30.39       32.36      2.42 o 
   7   2   3      553.56      573.03      7.63 o 
   8   2   3      375.10      340.83      6.84 o 
   9   2   3      382.02      392.03      8.50 o 
  10   2   3      261.35      245.98      6.24 o 
  11   2   3        0.85        1.87      3.25 o 
  12   2   3      767.80      717.05     14.23 o 
  13   2   3       47.34       39.97      6.77 o 
  14   2   3        3.30        1.05      4.37 o 
  15   2   3        5.18        8.81      5.20 o 
  16   2   3       64.20       58.75      6.88 o 
  17   2   3        0.06       -1.18      6.13 o 
 -17   3   3       10.23       21.13      7.80 o 
 -16   3   3        2.64        6.64      6.43 o 
 -15   3   3      118.85      125.03      8.96 o 
 -14   3   3      907.36      898.43     26.60 o 
 -13   3   3        5.27        3.98      5.28 o 
 -12   3   3        0.07       -4.14      4.14 o 
 -11   3   3      975.39      954.76     20.89 o 
 -10   3   3       71.90       73.25      6.90 o 
  -9   3   3      357.28      333.63     10.64 o 
  -8   3   3       26.76       25.23      4.55 o 
  -7   3   3       82.17       88.74      5.51 o 
  -6   3   3      311.08      275.93      6.86 o 
  -5   3   3      105.16      101.89      3.10 o 
  -4   3   3       36.44       27.29      2.28 o 
  -3   3   3        3.63        6.50      1.25 o 
  -2   3   3     3991.87     4151.23     40.70 o 
  -1   3   3       16.75       14.90      2.12 o 
   0   3   3        6.00        0.60      1.46 o 
   1   3   3      829.96      765.96     11.28 o 
   2   3   3      572.34      560.66      7.97 o 
   3   3   3        0.05        1.15      1.61 o 
   4   3   3     1023.00     1036.32     12.75 o 
   5   3   3      208.33      172.26      4.75 o 
   6   3   3      522.54      477.83      8.11 o 
   7   3   3      150.15      150.92      5.61 o 
   8   3   3      986.85      869.36     71.08 o 
   9   3   3        2.56        1.65      3.19 o 
  10   3   3       12.67        5.43      3.54 o 
  11   3   3       16.02        6.50      5.07 o 
  12   3   3      243.21      242.68     10.61 o 
  13   3   3        3.12       -1.51      5.12 o 
  14   3   3       39.77       38.06      7.30 o 
  15   3   3       80.57       78.21      9.36 o 
  16   3   3       67.74       84.29     21.04 o 
 -16   4   3       99.05      118.17     17.06 o 
 -15   4   3      102.09      118.73     11.05 o 
 -14   4   3      277.86      302.32     13.01 o 
 -13   4   3       94.83      118.55     10.30 o 
 -12   4   3      131.53      120.21      9.58 o 
 -11   4   3      124.37      120.36      7.77 o 
 -10   4   3     1344.60     1259.95     25.76 o 
  -9   4   3      718.95      665.06     16.68 o 
  -8   4   3      125.49      124.23      7.01 o 
  -7   4   3       89.44       83.58      4.76 o 
  -6   4   3      367.65      348.54      8.56 o 
  -5   4   3       68.29       67.42      4.22 o 
  -4   4   3      105.41       93.13      4.51 o 
  -3   4   3      145.92      143.92      5.51 o 
  -2   4   3      106.96      115.37      3.75 o 
  -1   4   3       99.28      103.66      3.04 o 
   0   4   3     1345.88     1318.67     14.06 o 
   1   4   3      842.80      865.19     11.52 o 
   2   4   3      820.30      813.12     12.62 o 
   3   4   3        2.54        3.59      2.69 o 
   4   4   3      356.94      324.26      8.11 o 
   5   4   3        7.22        5.50      2.63 o 
   6   4   3      461.99      456.96     10.31 o 
   7   4   3        0.01        0.73      3.51 o 
   8   4   3      295.71      276.42      8.52 o 
   9   4   3       54.37       51.13      5.52 o 
  10   4   3      699.18      698.57     22.83 o 
  11   4   3        0.17       -2.19      4.78 o 
  12   4   3       24.81       27.22      6.93 o 
  13   4   3        0.15       -2.40      6.39 o 
  14   4   3       27.67       19.17      7.49 o 
  15   4   3        6.56        5.04     18.24 o 
 -15   5   3        0.04        0.59     12.01 o 
 -14   5   3      142.01      153.87     10.65 o 
 -13   5   3       66.74       54.99      8.52 o 
 -12   5   3      390.55      362.98     13.77 o 
 -11   5   3       28.83       20.10      6.85 o 
 -10   5   3       93.61       95.87     15.23 o 
  -9   5   3       25.13       21.42      7.07 o 
  -8   5   3     1153.05     1081.82     18.93 o 
  -7   5   3       12.72       13.18      4.32 o 
  -6   5   3      259.00      243.14      7.88 o 
  -5   5   3      251.64      247.17      7.74 o 
  -4   5   3      613.33      538.17     11.46 o 
  -3   5   3      243.70      211.44      6.96 o 
  -2   5   3      464.98      449.42     10.06 o 
  -1   5   3      239.54      244.31      7.17 o 
   0   5   3        2.39        1.41      3.26 o 
   1   5   3        2.16       -1.72      3.16 o 
   2   5   3      339.91      336.61     11.18 o 
   3   5   3      756.18      763.52     14.07 o 
   4   5   3      412.14      429.66      9.10 o 
   5   5   3       15.34       10.91      4.12 o 
   6   5   3      844.73      834.11     15.99 o 
   7   5   3       68.09       65.70     15.29 o 
   8   5   3       45.39       42.79      5.86 o 
   9   5   3       12.10       14.96      5.18 o 
  10   5   3        3.53       -3.90      5.01 o 
  11   5   3       25.06       17.16      6.08 o 
  12   5   3       72.36       64.95      8.59 o 
  13   5   3       56.00       46.88      9.36 o 
 -12   6   3       24.51       29.85     12.44 o 
 -11   6   3      103.32      130.73     16.21 o 
 -10   6   3      552.78      580.96     17.98 o 
  -9   6   3       22.48       16.00     11.65 o 
  -8   6   3       22.60        5.55      6.54 o 
  -7   6   3      101.75      110.86     15.18 o 
  -6   6   3      675.21      711.24     15.06 o 
  -5   6   3      132.80      118.73      6.49 o 
  -4   6   3      106.39       93.70     12.04 o 
  -3   6   3      166.58      166.41     11.37 o 
  -2   6   3      117.72      104.61      7.21 o 
  -1   6   3       98.29       92.17      9.02 o 
   0   6   3      100.54       93.58     11.07 o 
   1   6   3        0.18       -1.41      5.64 o 
   2   6   3       40.20       35.68      7.35 o 
   3   6   3      245.69      232.23      8.79 o 
   4   6   3      141.58      140.33      7.37 o 
   5   6   3      209.71      210.55     10.79 o 
   6   6   3       25.47       17.76      7.31 o 
   7   6   3        8.70        4.38      7.15 o 
   8   6   3       41.42       37.41     17.22 o 
   9   6   3       14.15        9.93      5.97 o 
  10   6   3       55.29       49.57     11.89 o 
  11   6   3        5.31       -6.69      6.69 o 
  -9   7   3        0.09        6.09     11.11 o 
  -8   7   3      353.09      413.53     15.43 o 
  -7   7   3        4.41       -2.75      9.99 o 
  -6   7   3       20.51       14.02     10.95 o 
  -5   7   3       25.04       33.65     12.22 o 
  -4   7   3       39.92       25.56     11.51 o 
  -3   7   3       10.44       11.80      7.78 o 
  -2   7   3      316.42      329.25     14.18 o 
  -1   7   3       75.29       85.90     16.86 o 
   0   7   3       29.50       27.01      8.42 o 
   1   7   3      238.13      245.90     12.45 o 
   2   7   3      140.45      154.14     10.81 o 
   3   7   3        0.02       -7.17      7.17 o 
   4   7   3      204.24      216.78     17.48 o 
   5   7   3      130.32      148.96     15.53 o 
   6   7   3        1.89        9.32     12.07 o 
   7   7   3       23.18       15.32      9.58 o 
 -18   0   4       44.25       12.26      9.91 o 
 -16   0   4       31.48       23.06      7.92 o 
 -14   0   4       27.62       26.76      9.50 o 
 -12   0   4     1239.35     1246.24     33.55 o 
 -10   0   4     1096.32     1101.21     19.81 o 
  -8   0   4      593.43      578.42     30.40 o 
  -6   0   4      773.43      650.09     17.00 o 
  -4   0   4      968.24      945.31     76.61 o 
  -2   0   4     3748.65     4150.12     79.64 o 
   0   0   4    14805.10    14880.97    274.99 o 
   2   0   4        0.47       -1.37      1.37 o 
   4   0   4     1471.60     1311.50     27.12 o 
   6   0   4     1785.33     1817.93     28.24 o 
   8   0   4     1029.31      955.63     17.98 o 
  10   0   4     7161.72     7030.91     97.31 o 
  12   0   4     1119.70     1092.34     35.26 o 
  14   0   4      182.26      200.23     10.47 o 
  16   0   4       98.19       94.57     14.18 o 
 -19   1   4      106.85       78.21     13.94 o 
 -18   1   4       45.71       31.86     11.43 o 
 -17   1   4       46.93       51.10     14.18 o 
 -16   1   4      199.96      172.72      9.17 o 
 -15   1   4      297.24      261.28      8.40 o 
 -14   1   4       67.02       77.12      9.56 o 
 -13   1   4        7.42        7.97      4.16 o 
 -12   1   4       22.01       11.33      2.72 o 
 -11   1   4        5.15        3.26      2.23 o 
 -10   1   4      195.38      192.55      4.80 o 
  -9   1   4       16.11        9.19      2.07 o 
  -8   1   4     1455.16     1480.57     16.69 o 
  -7   1   4      569.47      647.49      8.59 o 
  -6   1   4      628.39      662.14      8.35 o 
  -5   1   4      102.44      116.10      2.71 o 
  -4   1   4     2747.47     2666.13     26.09 o 
  -3   1   4        4.81        0.96      0.81 o 
  -2   1   4    12083.50    12314.19    161.59 o 
  -1   1   4     1787.35     1947.27     27.96 o 
   0   1   4    25000.04    24805.86    232.32 o 
   1   1   4      682.25      660.95      9.31 o 
   2   1   4     3887.13     4046.32     83.20 o 
   3   1   4     2655.54     3031.29     30.46 o 
   4   1   4      546.45      513.43      6.43 o 
   5   1   4      140.66      159.56      3.34 o 
   6   1   4      254.52      242.88      4.34 o 
   7   1   4       41.17       40.92      2.58 o 
   8   1   4      114.19      105.20      3.50 o 
   9   1   4      110.98      103.51      3.94 o 
  10   1   4       16.00       11.97      2.79 o 
  11   1   4        1.79        1.75      2.73 o 
  12   1   4     1495.83     1462.30     22.66 o 
  13   1   4        0.87        2.62      3.97 o 
  14   1   4       57.04       44.47      5.87 o 
  15   1   4       10.80        5.85      5.13 o 
  16   1   4      125.98      122.74      8.05 o 
  17   1   4       12.90       12.70      7.31 o 
 -18   2   4       28.44       32.88      8.50 o 
 -17   2   4       19.05       25.81      8.00 o 
 -16   2   4      187.16      201.33     10.17 o 
 -15   2   4      183.03      146.93     10.21 o 
 -14   2   4       16.02       21.33      5.81 o 
 -13   2   4      164.81      173.00      8.51 o 
 -12   2   4     1463.52     1458.28     27.52 o 
 -11   2   4        0.39       -0.69      2.86 o 
 -10   2   4      366.00      379.55      8.26 o 
  -9   2   4       48.33       45.66      4.33 o 
  -8   2   4      701.37      654.78      8.88 o 
  -7   2   4      473.46      465.38      6.71 o 
  -6   2   4      272.23      258.18      4.34 o 
  -5   2   4        0.06       -0.99      0.99 o 
  -4   2   4      557.58      646.90     12.87 o 
  -3   2   4      119.90      164.79      3.55 o 
  -2   2   4     1235.93     1181.40     15.65 o 
  -1   2   4       21.11       14.67      1.46 o 
   0   2   4       51.76       67.32      2.17 o 
   1   2   4      123.69      106.82      2.79 o 
   2   2   4      292.96      306.16      5.11 o 
   3   2   4       75.36       77.25      2.67 o 
   4   2   4       50.37       35.38      2.26 o 
   5   2   4      268.23      304.98      6.24 o 
   6   2   4      168.35      169.08      4.23 o 
   7   2   4      109.71      110.77      3.67 o 
   8   2   4      270.81      236.76      5.76 o 
   9   2   4      104.67      105.46      4.34 o 
  10   2   4      611.51      629.78     12.57 o 
  11   2   4      135.45      112.99      5.70 o 
  12   2   4        1.52        3.12      3.69 o 
  13   2   4      267.85      267.81      8.81 o 
  14   2   4      155.99      168.28      7.59 o 
  15   2   4        1.63        3.08      5.10 o 
  16   2   4       12.95       23.93      6.36 o 
  17   2   4      243.76      264.30     11.00 o 
 -18   3   4       55.43       80.67     15.65 o 
 -17   3   4       12.02        3.71      6.86 o 
 -16   3   4        7.33        1.35      6.60 o 
 -15   3   4       13.06        7.99      8.22 o 
 -14   3   4      784.70      858.08     21.22 o 
 -13   3   4        2.12        2.02      5.38 o 
 -12   3   4       19.35        7.84      4.84 o 
 -11   3   4     1233.68     1194.68     24.34 o 
 -10   3   4      196.71      205.10      9.58 o 
  -9   3   4      141.58      157.95     10.77 o 
  -8   3   4      442.32      422.17     11.71 o 
  -7   3   4      731.30      766.91     16.44 o 
  -6   3   4      805.84      825.09     24.43 o 
  -5   3   4        2.26        3.21      1.70 o 
  -4   3   4        2.19        1.97      1.68 o 
  -3   3   4     1494.55     1443.24     16.71 o 
  -2   3   4      160.93      207.73      3.81 o 
  -1   3   4      739.51      637.88      8.36 o 
   0   3   4      165.42      169.49      3.78 o 
   1   3   4      389.91      414.11      6.54 o 
   2   3   4      260.42      255.44      4.99 o 
   3   3   4      202.49      178.54      4.22 o 
   4   3   4        2.53        2.43      1.78 o 
   5   3   4        6.82        0.37      2.01 o 
   6   3   4     1013.42     1032.69     16.60 o 
   7   3   4      101.46       80.98      4.89 o 
   8   3   4       92.64       84.21      6.32 o 
   9   3   4      888.73      862.80     16.92 o 
  10   3   4      168.03      165.10      6.88 o 
  11   3   4       23.01       25.52      8.14 o 
  12   3   4       34.76       25.54      6.04 o 
  13   3   4       32.32       41.36      9.50 o 
  14   3   4        0.69       -1.55      6.14 o 
  15   3   4       19.85       10.67      9.28 o 
  16   3   4        1.90        3.08      7.93 o 
 -16   4   4       25.10       38.52      9.09 o 
 -15   4   4        0.19        0.71      7.22 o 
 -14   4   4       15.14       10.23      6.75 o 
 -13   4   4      630.87      617.55     17.88 o 
 -12   4   4        4.71        5.70      5.31 o 
 -11   4   4       65.83       69.31      7.86 o 
 -10   4   4       29.61       18.02      5.40 o 
  -9   4   4     2362.61     2343.55     39.81 o 
  -8   4   4        5.25        0.89      3.99 o 
  -7   4   4      173.06      163.46      6.11 o 
  -6   4   4      293.48      261.39      7.38 o 
  -5   4   4      149.48      127.49      5.25 o 
  -4   4   4      132.69      124.50      5.08 o 
  -3   4   4      356.06      368.52      6.82 o 
  -2   4   4      159.55      158.68      4.41 o 
  -1   4   4        9.53        7.51      3.33 o 
   0   4   4        0.83        2.12      2.04 o 
   1   4   4     2325.42     2309.54     25.58 o 
   2   4   4       79.61       81.28      4.89 o 
   3   4   4      883.67      892.61     14.74 o 
   4   4   4      751.51      750.13     13.42 o 
   5   4   4      759.33      719.12     11.41 o 
   6   4   4      190.15      181.10      6.66 o 
   7   4   4      836.70      846.90     16.92 o 
   8   4   4      231.96      214.73      7.88 o 
   9   4   4      276.54      268.72      8.76 o 
  10   4   4      419.00      378.21     10.81 o 
  11   4   4      236.51      232.20     10.84 o 
  12   4   4        3.62       -1.65      5.95 o 
  13   4   4       35.79       28.08      7.44 o 
  14   4   4        8.29       14.78      7.49 o 
  15   4   4       27.25       28.37      8.55 o 
 -15   5   4        9.34       11.16      8.11 o 
 -14   5   4        0.81        5.12      7.68 o 
 -13   5   4       11.05       11.20      6.73 o 
 -12   5   4        2.72        1.01      6.33 o 
 -11   5   4      182.22      191.59      9.86 o 
 -10   5   4        0.24       -0.42      5.40 o 
  -9   5   4       57.76       40.48     10.79 o 
  -8   5   4       14.73        8.12      4.17 o 
  -7   5   4      249.43      259.75      8.31 o 
  -6   5   4      130.91      144.10      6.25 o 
  -5   5   4      675.96      677.58     13.55 o 
  -4   5   4      218.73      191.44      6.90 o 
  -3   5   4      287.69      269.69      7.92 o 
  -2   5   4       86.93       95.56      5.13 o 
  -1   5   4     2324.14     2260.01     30.68 o 
   0   5   4        0.36        0.89      3.27 o 
   1   5   4      129.02      128.85      5.78 o 
   2   5   4       65.57       44.90     25.27 o 
   3   5   4     2909.64     2932.76     73.33 o 
   4   5   4       53.83       61.65     11.34 o 
   5   5   4       25.72       15.63      5.30 o 
   6   5   4      429.76      437.36     11.02 o 
   7   5   4       96.92       80.13      6.23 o 
   8   5   4        0.01       -1.83      5.98 o 
   9   5   4      277.68      272.17      9.62 o 
  10   5   4       70.20       58.37      9.66 o 
  11   5   4       15.63       25.01      6.22 o 
  12   5   4        0.27       -6.42      6.43 o 
  13   5   4        4.66       -2.39      7.61 o 
 -12   6   4       50.44       69.62     10.16 o 
 -11   6   4      144.62      172.30     18.24 o 
 -10   6   4      130.82      126.22     12.48 o 
  -9   6   4      493.98      523.53     16.61 o 
  -8   6   4       40.67       31.45      7.56 o 
  -7   6   4       54.34       62.59      6.79 o 
  -6   6   4        1.43       -1.59      4.54 o 
  -5   6   4      194.38      205.47      8.18 o 
  -4   6   4      103.88       98.76      6.56 o 
  -3   6   4       37.84       54.35      7.13 o 
  -2   6   4      175.04      166.72     17.48 o 
  -1   6   4        1.39       -3.19      4.82 o 
   0   6   4       39.87       57.57      7.11 o 
   1   6   4       99.41      102.14     14.30 o 
   2   6   4       60.96       65.57      8.58 o 
   3   6   4      252.64      269.13     15.99 o 
   4   6   4        4.84        6.70      9.34 o 
   5   6   4        5.48       -1.13      6.64 o 
   6   6   4       17.27        4.77      6.67 o 
   7   6   4      773.60      834.40     22.64 o 
   8   6   4       42.34       30.14      8.50 o 
   9   6   4       18.40        9.25      8.15 o 
  10   6   4       24.00       21.47      8.97 o 
  11   6   4      319.41      334.73     12.43 o 
  -8   7   4      171.44      185.44     11.76 o 
  -7   7   4        6.71       13.94     10.75 o 
  -6   7   4        2.73       -5.83      7.09 o 
  -5   7   4      515.21      570.97     26.20 o 
  -4   7   4       18.51       34.40     12.58 o 
  -3   7   4      114.96      123.84     13.50 o 
  -2   7   4      137.49      121.49     13.94 o 
  -1   7   4      124.79      141.03     10.28 o 
   0   7   4        0.01       -1.22      7.28 o 
   1   7   4        1.06       11.20      7.83 o 
   2   7   4      378.07      413.91     16.05 o 
   3   7   4       74.85      105.08     16.68 o 
   4   7   4       34.96       31.06     12.22 o 
   5   7   4       98.83      124.16     18.52 o 
   6   7   4      207.98      211.44     18.28 o 
   7   7   4        0.37       -3.13      9.70 o 
 -17   0   5       63.71       40.97      9.80 o 
 -15   0   5      414.12      432.68     13.12 o 
 -13   0   5      280.23      242.73      8.81 o 
 -11   0   5     1102.42     1112.39     20.55 o 
  -9   0   5     2614.57     2735.50     58.45 o 
  -7   0   5       69.05       47.54      4.98 o 
  -5   0   5     1769.86     1739.56     25.76 o 
  -3   0   5       81.85       89.83      4.98 o 
  -1   0   5    10783.04    11699.38    217.53 o 
   1   0   5     1692.87     1575.81     33.53 o 
   3   0   5      110.33      120.97      4.45 o 
   5   0   5      918.70      839.00     15.30 o 
   7   0   5      305.14      330.08      8.97 o 
   9   0   5     3666.33     3683.90     54.48 o 
  11   0   5      568.42      573.15     19.05 o 
  13   0   5        1.11       24.15     20.93 o 
  15   0   5      365.64      363.59     19.35 o 
  17   0   5       15.52       11.43     11.27 o 
 -19   1   5      159.52      184.84     16.01 o 
 -18   1   5        9.18        4.54      9.91 o 
 -17   1   5        2.73        1.35      6.58 o 
 -16   1   5        1.42        4.45      5.78 o 
 -15   1   5       20.33       20.56      8.56 o 
 -14   1   5      154.83      138.49      6.81 o 
 -13   1   5      411.81      390.94      9.35 o 
 -12   1   5       80.32       81.47      4.18 o 
 -11   1   5      303.15      312.76      6.50 o 
 -10   1   5      133.25      135.88      4.16 o 
  -9   1   5      768.00      729.33     10.08 o 
  -8   1   5      418.86      451.69      7.07 o 
  -7   1   5     1827.77     1902.07     20.25 o 
  -6   1   5       66.06       55.63      2.27 o 
  -5   1   5       98.69       99.71      2.60 o 
  -4   1   5        0.01       -1.07      1.07 o 
  -3   1   5     9807.86    10318.52    136.42 o 
  -2   1   5     3840.56     4235.41     58.15 o 
  -1   1   5      664.05      762.93     23.77 o 
   0   1   5      371.94      443.35      6.88 o 
   1   1   5      191.13      151.20      3.23 o 
   3   1   5     2669.34     2908.80     29.65 o 
   4   1   5     1028.25     1092.38     11.64 o 
   5   1   5      286.92      287.03      4.81 o 
   6   1   5        5.56        3.79      1.55 o 
   7   1   5     1106.25     1116.88     12.54 o 
   8   1   5      357.73      381.06      6.23 o 
   9   1   5      286.00      274.29      6.32 o 
  10   1   5        0.71       -2.00      2.54 o 
  11   1   5      142.56      132.59      4.96 o 
  12   1   5      879.37      854.04     16.06 o 
  13   1   5      367.94      387.93     10.52 o 
  14   1   5        6.22        1.89      4.68 o 
  15   1   5      152.49      164.86      8.05 o 
  16   1   5        0.37       -1.12      5.56 o 
  17   1   5      385.87      468.63     17.09 o 
 -18   2   5       37.82       57.55     10.99 o 
 -17   2   5      116.04      143.71     24.05 o 
 -16   2   5        3.60       -4.19      5.99 o 
 -15   2   5      249.39      269.13     17.52 o 
 -14   2   5      105.33      101.68      8.06 o 
 -13   2   5      551.59      536.56     14.89 o 
 -12   2   5       53.82       47.70      5.96 o 
 -11   2   5      835.59      796.64     17.81 o 
 -10   2   5        3.83        5.14      3.81 o 
  -9   2   5        0.05       -1.65      1.77 o 
  -8   2   5        5.11        2.33      1.66 o 
  -7   2   5      357.34      349.85      5.59 o 
  -6   2   5        0.01       -0.56      1.23 o 
  -5   2   5       33.41       24.72      3.85 o 
  -4   2   5      290.94      286.24      5.86 o 
  -3   2   5        0.07       -0.04      1.31 o 
  -2   2   5       74.77       79.15      3.67 o 
  -1   2   5      539.35      554.32      7.29 o 
   0   2   5      179.72      216.65      4.02 o 
   1   2   5     2828.58     2745.94     28.10 o 
   2   2   5      173.61      189.43      4.01 o 
   3   2   5       74.05       88.87      3.54 o 
   4   2   5      519.97      590.45     10.54 o 
   5   2   5     1721.73     1782.88     72.92 o 
   6   2   5      428.07      435.24      7.35 o 
   7   2   5        5.41        2.42      2.04 o 
   8   2   5      362.65      351.82      8.39 o 
   9   2   5      365.96      359.90      7.64 o 
  10   2   5      286.09      278.33     11.31 o 
  11   2   5      590.24      601.68     17.42 o 
  12   2   5        0.03       -3.32      3.99 o 
  13   2   5       56.35       54.77      6.02 o 
  14   2   5      219.85      218.77      9.48 o 
  15   2   5      381.58      426.38     12.40 o 
  16   2   5       30.27       15.28      7.56 o 
 -18   3   5       47.60       82.94     15.93 o 
 -17   3   5       72.59       73.68      9.38 o 
 -16   3   5       30.41       32.25      8.28 o 
 -15   3   5      329.33      337.99     13.42 o 
 -14   3   5        5.44        4.29      5.14 o 
 -13   3   5       23.13       19.70      6.05 o 
 -12   3   5       93.80      100.96      8.61 o 
 -11   3   5        0.16        4.04      4.45 o 
 -10   3   5        3.55        5.89      4.28 o 
  -9   3   5     1056.32     1096.17     25.66 o 
  -8   3   5     1943.77     1928.49     32.67 o 
  -7   3   5       18.92       19.40      3.92 o 
  -6   3   5        0.33        1.36      2.11 o 
  -5   3   5      605.86      633.09      9.27 o 
  -4   3   5      723.64      765.93     13.24 o 
  -3   3   5       94.36       72.84      3.71 o 
  -2   3   5      817.98      869.08     11.48 o 
  -1   3   5      287.09      290.45      4.99 o 
   0   3   5     1677.90     1773.17     19.48 o 
   1   3   5       98.42       90.65      3.13 o 
   2   3   5       85.89       95.38      3.80 o 
   3   3   5     1019.76     1018.48     12.98 o 
   4   3   5      156.16      180.61      4.52 o 
   5   3   5       16.51       11.45      3.02 o 
   6   3   5       41.18       38.56      4.16 o 
   7   3   5      280.20      240.54     19.11 o 
   8   3   5       28.03       40.27      4.53 o 
   9   3   5      417.71      440.35     16.05 o 
  10   3   5      150.31      154.33      8.20 o 
  11   3   5       94.96      106.62      8.89 o 
  12   3   5     1056.25     1007.91     23.32 o 
  13   3   5      137.20      137.94      9.06 o 
  14   3   5       33.15       26.04     11.01 o 
  15   3   5       26.52       51.89      9.13 o 
  16   3   5      183.40      201.60     17.60 o 
 -16   4   5      267.78      278.24     13.94 o 
 -15   4   5      123.27      146.76     10.04 o 
 -14   4   5      131.18      135.05      9.64 o 
 -13   4   5        0.02       -3.74      6.01 o 
 -12   4   5      776.69      757.89     19.60 o 
 -11   4   5      108.59      102.64      7.52 o 
 -10   4   5      152.17      143.85     11.97 o 
  -9   4   5        0.02       -2.08      4.21 o 
  -8   4   5        0.86        1.28      4.03 o 
  -7   4   5      349.62      344.31     19.03 o 
  -6   4   5      494.06      475.48     10.47 o 
  -5   4   5      170.89      177.30      6.20 o 
  -4   4   5       13.02       12.03      4.77 o 
  -3   4   5      177.74      160.25      4.59 o 
  -2   4   5      246.35      235.98      5.46 o 
  -1   4   5       89.26       85.72      3.60 o 
   0   4   5      706.89      762.85     42.98 o 
   1   4   5      630.58      636.19     10.88 o 
   2   4   5      163.90      172.58      5.65 o 
   3   4   5      460.62      436.46      9.46 o 
   4   4   5     2354.26     2377.54     31.81 o 
   5   4   5     1085.71     1108.40     18.21 o 
   6   4   5      512.80      489.26     11.03 o 
   7   4   5       20.82       18.52      6.29 o 
   8   4   5     1250.01     1231.21     20.81 o 
   9   4   5       76.81       98.10     10.09 o 
  10   4   5       45.51       38.92      6.77 o 
  11   4   5       13.46        2.42      5.53 o 
  12   4   5      465.20      456.60     17.72 o 
  13   4   5      109.37      126.93     11.18 o 
  14   4   5       14.49       11.93      7.29 o 
 -15   5   5        1.81        2.26      7.59 o 
 -14   5   5      110.99      127.44     11.87 o 
 -13   5   5        8.10       16.83      7.60 o 
 -12   5   5       50.62       53.28      8.23 o 
 -11   5   5       18.43       18.38      6.64 o 
 -10   5   5      226.96      229.92     19.65 o 
  -9   5   5        0.01       -0.90      5.25 o 
  -8   5   5      319.92      303.80     11.57 o 
  -7   5   5      167.27      157.55      6.76 o 
  -6   5   5       26.13       27.44      4.55 o 
  -5   5   5       92.15       82.33      6.14 o 
  -4   5   5      733.26      700.98     13.81 o 
  -3   5   5      839.60      810.65     14.90 o 
  -2   5   5       63.44       67.23      5.48 o 
  -1   5   5        3.45       -3.21      3.21 o 
   0   5   5     2722.06     2678.98     67.91 o 
   1   5   5     1053.26     1088.23     40.10 o 
   2   5   5        0.04       -2.07      5.02 o 
   3   5   5        8.48        0.02      4.87 o 
   4   5   5      215.97      200.65      9.77 o 
   5   5   5      431.02      430.66     10.77 o 
   6   5   5      233.22      243.11      8.55 o 
   7   5   5       80.60       78.01     12.86 o 
   8   5   5      199.69      182.13      7.98 o 
   9   5   5        7.01        6.21      5.29 o 
  10   5   5       90.60      102.22     11.41 o 
  11   5   5        5.06        8.56      6.82 o 
  12   5   5       25.36       20.51      9.91 o 
  13   5   5       21.75       26.32      8.57 o 
 -12   6   5      314.54      346.03     14.89 o 
 -11   6   5        3.01        3.20      8.26 o 
 -10   6   5       25.11       26.13     17.02 o 
  -9   6   5       46.88       64.26     16.13 o 
  -8   6   5      329.31      337.86     10.65 o 
  -7   6   5      213.13      200.20      8.30 o 
  -6   6   5      107.57      105.20      7.07 o 
  -5   6   5       19.03       19.94      6.82 o 
  -4   6   5      172.44      169.07      7.31 o 
  -3   6   5        2.89        4.53      7.43 o 
  -2   6   5      368.07      350.87     12.33 o 
  -1   6   5        6.30        8.30      5.24 o 
   0   6   5        0.31       -4.84      4.84 o 
   1   6   5      526.21      511.63     15.07 o 
   2   6   5      315.37      335.48     19.27 o 
   3   6   5       34.19       20.29      7.34 o 
   4   6   5       64.86       65.39      8.85 o 
   5   6   5      219.34      223.52     11.29 o 
   6   6   5       33.02       21.32      7.77 o 
   7   6   5      261.24      253.08     12.83 o 
   8   6   5      195.46      206.42     12.15 o 
   9   6   5       15.55       25.97      8.86 o 
  10   6   5       22.31       16.86      9.46 o 
  -8   7   5        1.74       -2.98      8.42 o 
  -7   7   5      394.44      400.53     15.32 o 
  -6   7   5      791.45      816.82     26.72 o 
  -5   7   5       57.79       71.55     13.26 o 
  -4   7   5        0.17        3.34     10.35 o 
  -3   7   5      141.55      148.09     14.73 o 
  -2   7   5       51.45       54.59     13.22 o 
  -1   7   5        6.36       14.73     10.67 o 
   0   7   5       37.26       52.55      9.87 o 
   1   7   5        9.92       15.84      8.23 o 
   2   7   5       11.47       20.90      8.50 o 
   3   7   5      125.41      154.46     19.35 o 
   4   7   5       49.35       42.01     14.26 o 
   5   7   5        4.77        2.31     11.95 o 
   6   7   5      256.83      288.65     20.98 o 
 -16   0   6      685.06      645.79     23.69 o 
 -14   0   6       11.07       13.00      7.57 o 
 -12   0   6      285.21      257.57      9.12 o 
  -8   0   6        2.52        2.30      2.35 o 
  -6   0   6      118.65      111.03      4.43 o 
  -4   0   6     1270.29     1257.48     19.61 o 
  -2   0   6     1744.18     2017.80     42.17 o 
   0   0   6     6106.48     6350.10    121.25 o 
   2   0   6      167.70      121.52      4.56 o 
   4   0   6      570.20      704.13     13.54 o 
   6   0   6      645.93      613.43     13.01 o 
   8   0   6     1117.33     1166.05     21.49 o 
  10   0   6      996.91     1004.38     20.53 o 
  12   0   6     1381.92     1345.77     38.11 o 
  14   0   6        2.02        2.19      8.16 o 
  16   0   6      182.12      184.32     15.85 o 
 -19   1   6       34.72       13.66     13.02 o 
 -18   1   6       95.80       90.92     29.88 o 
 -17   1   6       33.50       31.84      8.88 o 
 -16   1   6        4.47        1.55      5.80 o 
 -15   1   6       10.55        1.87      5.35 o 
 -14   1   6      278.55      251.34     18.46 o 
 -13   1   6       16.18        6.36      3.93 o 
 -12   1   6      484.02      494.02      8.81 o 
 -11   1   6       83.26       79.51      3.66 o 
 -10   1   6       75.90       75.76      3.38 o 
  -9   1   6      621.69      673.71      9.69 o 
  -8   1   6      214.02      194.11      4.45 o 
  -7   1   6      218.74      247.26      4.84 o 
  -6   1   6     1203.87     1185.87     13.60 o 
  -5   1   6        1.12        3.52      1.35 o 
  -4   1   6     4759.86     5174.16     49.20 o 
  -3   1   6     3590.14     4059.66     74.48 o 
  -2   1   6     1768.18     1745.24     26.49 o 
  -1   1   6      660.31      738.43     13.30 o 
   0   1   6       59.17       51.14      2.41 o 
   1   1   6     1447.29     1699.93     20.89 o 
   2   1   6      277.06      278.46      5.72 o 
   3   1   6      104.93       96.72      3.53 o 
   4   1   6        0.73        2.11      1.59 o 
   5   1   6     3145.20     3399.14     31.29 o 
   6   1   6      473.63      478.71      7.71 o 
   7   1   6       13.19        7.62      1.98 o 
   8   1   6     1096.23     1052.04     14.23 o 
   9   1   6     1491.73     1499.43     18.81 o 
  10   1   6      945.96      964.05     14.09 o 
  11   1   6      696.24      724.52     12.06 o 
  12   1   6       38.68       30.63      4.71 o 
  13   1   6       97.80      101.07     13.53 o 
  14   1   6      199.90      201.82      8.37 o 
  15   1   6       52.53       51.67      6.78 o 
  16   1   6        9.66       -4.29      7.12 o 
 -18   2   6       13.58       16.55     13.44 o 
 -17   2   6       56.40       75.86     16.54 o 
 -16   2   6      329.62      342.36     14.83 o 
 -15   2   6      218.47      230.33     10.73 o 
 -14   2   6       43.34       54.72      7.21 o 
 -13   2   6       37.30       32.35      7.43 o 
 -12   2   6      184.74      167.20     11.81 o 
 -11   2   6      650.11      634.13     15.58 o 
 -10   2   6      370.97      357.08     10.97 o 
  -9   2   6       85.98       96.39      4.39 o 
  -8   2   6        0.93        0.27      2.21 o 
  -7   2   6        2.81        4.27      1.57 o 
  -6   2   6      125.73      146.42      3.18 o 
  -5   2   6     1314.15     1532.82     20.06 o 
  -4   2   6      431.75      433.75      7.88 o 
  -3   2   6     1771.54     2056.46     31.03 o 
  -2   2   6      370.04      435.96     17.34 o 
  -1   2   6      285.63      267.50      4.67 o 
   0   2   6     1574.58     1572.83     24.92 o 
   1   2   6     1098.99     1168.46     13.77 o 
   2   2   6     3122.48     3426.08     35.00 o 
   3   2   6      530.17      558.09      8.24 o 
   4   2   6     1294.07     1423.34     19.10 o 
   5   2   6       86.49       87.67      3.34 o 
   6   2   6      111.12      111.16      3.88 o 
   7   2   6       18.80       12.41      2.59 o 
   8   2   6       14.79        8.14      3.21 o 
   9   2   6      151.95      142.25     15.41 o 
  10   2   6       53.92       55.43      9.49 o 
  11   2   6       55.44       51.88      5.37 o 
  12   2   6       84.18       89.63     15.29 o 
  13   2   6       18.09       11.94      5.03 o 
  14   2   6       28.61       20.41      5.62 o 
  15   2   6       17.35       15.21      6.04 o 
  16   2   6        0.03        6.94      6.54 o 
 -17   3   6       36.82       33.06     12.94 o 
 -16   3   6       22.33       18.96      7.61 o 
 -15   3   6       28.31       20.42      6.93 o 
 -14   3   6       15.77        9.54      5.75 o 
 -13   3   6      109.89      110.45      7.68 o 
 -12   3   6      537.64      541.66     19.35 o 
 -11   3   6        0.46        4.23      4.59 o 
 -10   3   6      134.10      139.21      8.90 o 
  -9   3   6     1769.59     1662.63     29.86 o 
  -8   3   6      658.28      640.46     15.35 o 
  -7   3   6      119.50      128.22      6.37 o 
  -6   3   6       50.39       55.28      3.60 o 
  -5   3   6       56.05       52.51      3.44 o 
  -4   3   6       21.14       23.30      2.55 o 
  -3   3   6      471.83      459.72      7.68 o 
  -2   3   6      242.26      270.05      4.65 o 
  -1   3   6      232.96      217.83      7.87 o 
   0   3   6      314.91      298.54      5.49 o 
   1   3   6     1453.87     1503.99     17.41 o 
   2   3   6      279.50      304.45      6.85 o 
   3   3   6       33.30       32.79      3.17 o 
   4   3   6       15.15        9.81      2.31 o 
   5   3   6        3.47        0.81      2.70 o 
   6   3   6      125.82      133.49      5.59 o 
   7   3   6       35.22       14.05      7.26 o 
   8   3   6      120.58      131.21      6.02 o 
   9   3   6      151.28      151.43      6.63 o 
  10   3   6      113.92      123.26      7.89 o 
  11   3   6      185.15      166.79     18.08 o 
  12   3   6       26.88       24.31      6.37 o 
  13   3   6      268.60      291.40     12.37 o 
  14   3   6      503.62      542.02     17.58 o 
  15   3   6       21.68       27.27     10.45 o 
 -16   4   6       49.13       61.01      9.97 o 
 -15   4   6       87.97      111.08     10.73 o 
 -14   4   6      392.03      423.21     15.16 o 
 -13   4   6      318.18      322.68     14.59 o 
 -12   4   6        8.24       12.16      5.85 o 
 -11   4   6      242.91      240.20     10.51 o 
 -10   4   6      474.25      499.06     14.83 o 
  -9   4   6       60.43       46.89      6.22 o 
  -8   4   6       15.13        7.09      4.31 o 
  -7   4   6      625.38      609.93     20.11 o 
  -6   4   6       88.55       84.09      5.95 o 
  -5   4   6       51.95       51.38      8.42 o 
  -4   4   6      206.09      176.30      6.13 o 
  -3   4   6       75.64       73.32      3.55 o 
  -2   4   6      438.26      433.20      7.98 o 
  -1   4   6     2269.74     2315.50     42.79 o 
   0   4   6        6.58        4.70      2.90 o 
   1   4   6      432.07      418.55      9.07 o 
   2   4   6     1504.91     1518.06     21.81 o 
   3   4   6     1385.98     1408.54     21.01 o 
   4   4   6      147.49      145.03      5.82 o 
   5   4   6      262.08      267.87      7.99 o 
   6   4   6     1032.55     1088.11     18.46 o 
   7   4   6      344.74      327.88      9.37 o 
   8   4   6       17.59       25.34      6.41 o 
   9   4   6      476.20      503.43     12.42 o 
  10   4   6      176.11      165.63      9.06 o 
  11   4   6       30.54       34.38      7.12 o 
  12   4   6       31.35       27.29     14.49 o 
  13   4   6        7.47       10.52      7.44 o 
  14   4   6       22.94       19.11      8.40 o 
 -14   5   6        0.27        8.44      8.03 o 
 -13   5   6       60.38       71.13     10.04 o 
 -12   5   6       48.97       42.95      8.03 o 
 -11   5   6      136.28      139.84      8.78 o 
 -10   5   6        9.26        4.26      7.80 o 
  -9   5   6      308.80      313.62     12.22 o 
  -8   5   6       38.02       32.28      6.35 o 
  -7   5   6        0.24       -3.24      4.49 o 
  -6   5   6      902.76      882.28     16.56 o 
  -5   5   6       43.76       61.46     11.21 o 
  -4   5   6        6.48        6.01      3.72 o 
  -3   5   6      631.47      612.70     15.94 o 
  -2   5   6      267.60      267.08      8.06 o 
  -1   5   6      100.34       90.77      5.24 o 
   0   5   6      162.17      160.93      6.35 o 
   1   5   6      476.22      466.21     13.43 o 
   2   5   6      227.79      209.21      9.49 o 
   3   5   6      715.17      752.91     24.81 o 
   4   5   6      765.46      782.07     25.40 o 
   5   5   6      441.87      434.57     14.49 o 
   6   5   6        8.70        6.89      6.03 o 
   7   5   6      551.60      590.88     13.67 o 
   8   5   6      140.03      147.40      7.45 o 
   9   5   6       10.01        4.70      5.40 o 
  10   5   6        2.65       -0.29      5.65 o 
  11   5   6      171.87      197.37     28.05 o 
  12   5   6        6.92        0.54      7.72 o 
 -12   6   6      117.78      135.45     12.47 o 
 -11   6   6       20.38       27.74      7.85 o 
 -10   6   6       15.88       10.87      7.43 o 
  -9   6   6       11.82        7.54      6.97 o 
  -8   6   6      178.17      159.92     19.87 o 
  -7   6   6       59.72       70.03      7.53 o 
  -6   6   6      149.40      143.55      7.16 o 
  -5   6   6      201.66      206.97      8.19 o 
  -4   6   6      724.44      669.19     18.10 o 
  -3   6   6       44.75       61.93      7.76 o 
  -2   6   6      113.43      112.74      9.46 o 
  -1   6   6      469.02      447.21     14.34 o 
   0   6   6       37.97       64.52     23.27 o 
   1   6   6        0.46       -2.51      5.46 o 
   2   6   6       35.95       38.20      6.81 o 
   3   6   6      153.84      139.15      9.18 o 
   4   6   6       36.45       35.08     16.84 o 
   5   6   6      290.38      304.36     21.66 o 
   6   6   6      350.93      364.14     14.76 o 
   7   6   6       39.40       20.50      8.44 o 
   8   6   6        7.06        5.30      8.16 o 
   9   6   6      196.01      229.31     17.88 o 
  -8   7   6        0.06       -3.80      8.05 o 
  -7   7   6       23.61       23.92      8.32 o 
  -6   7   6        6.15        1.17      6.99 o 
  -5   7   6      315.07      323.85     13.48 o 
  -4   7   6       10.94       10.45      6.77 o 
  -3   7   6       51.92       71.25      9.61 o 
  -2   7   6        9.97       14.97     10.83 o 
  -1   7   6       70.42       79.68     15.53 o 
   0   7   6       19.17       14.97     11.11 o 
   1   7   6        1.88        1.49      7.91 o 
   2   7   6        8.97       -4.46     10.91 o 
   3   7   6       38.31       53.96     14.41 o 
   4   7   6       86.10       86.13     16.17 o 
   5   7   6       19.89       12.98     12.86 o 
 -17   0   7       34.75       52.08     10.83 o 
 -15   0   7       31.45       14.66      5.57 o 
  -9   0   7     1844.89     1779.53     28.45 o 
  -7   0   7     3430.43     3708.84     52.29 o 
  -5   0   7     2064.01     2312.17     33.86 o 
  -3   0   7      999.62      887.45     22.22 o 
  -1   0   7      181.19      121.25      6.69 o 
   1   0   7      155.31      137.10      7.09 o 
   3   0   7     3481.17     3449.00     49.14 o 
   5   0   7      737.03      719.88     14.63 o 
   7   0   7      511.17      464.05     11.68 o 
   9   0   7      929.67      925.81     19.16 o 
  11   0   7      268.53      266.47      9.98 o 
  13   0   7       97.09       80.33     26.16 o 
  15   0   7       96.94       68.37     13.46 o 
 -19   1   7       34.85       24.37     13.66 o 
 -18   1   7       34.21       41.22      8.75 o 
 -17   1   7      154.83      149.03      9.67 o 
 -16   1   7       40.50       37.53     15.07 o 
 -15   1   7      111.67      108.57      7.67 o 
 -14   1   7       71.78       68.07     25.38 o 
 -13   1   7       88.39       73.49     19.47 o 
 -12   1   7        1.46        0.73      2.62 o 
 -11   1   7     1033.72     1021.13     13.77 o 
 -10   1   7      214.86      212.30      6.75 o 
  -9   1   7     2420.09     2498.39     26.67 o 
  -8   1   7      307.87      290.97      5.64 o 
  -7   1   7     1026.10     1067.98     12.97 o 
  -6   1   7      919.58      965.13     11.78 o 
  -5   1   7     1540.72     1559.69     17.06 o 
  -4   1   7      975.10     1110.89     18.92 o 
  -3   1   7     2041.15     2261.61     33.88 o 
  -2   1   7     1178.92     1350.72     21.92 o 
  -1   1   7     2043.06     2112.59     31.87 o 
   0   1   7     1232.72     1318.55     21.54 o 
   1   1   7       73.36       56.98      2.85 o 
   2   1   7      398.96      470.65      8.34 o 
   3   1   7      859.43     1003.38     20.27 o 
   4   1   7        6.26        7.28      3.21 o 
   5   1   7      198.68      213.91      7.32 o 
   6   1   7      330.77      358.64      6.98 o 
   7   1   7       14.16       11.01      2.55 o 
   8   1   7      327.13      278.46      8.02 o 
   9   1   7      225.84      208.78      6.03 o 
  10   1   7       11.09        6.39      3.25 o 
  11   1   7      623.78      610.11     15.42 o 
  12   1   7        5.69        1.16      4.34 o 
  13   1   7        1.49        3.44      4.84 o 
  14   1   7       30.40       14.48      5.79 o 
  15   1   7       76.52       97.33     10.36 o 
  16   1   7       93.00       95.44     11.06 o 
 -18   2   7      150.54      154.90     11.48 o 
 -17   2   7       71.89      100.48     28.27 o 
 -16   2   7       41.74       34.09      7.51 o 
 -15   2   7      425.70      418.35     14.18 o 
 -14   2   7      434.71      439.73     14.02 o 
 -13   2   7      375.74      401.11     12.87 o 
 -12   2   7      458.45      448.83     13.20 o 
 -11   2   7      727.70      740.87     17.41 o 
 -10   2   7       10.72        3.09      3.64 o 
  -9   2   7       87.84       84.15      4.23 o 
  -8   2   7       65.42       57.68      3.51 o 
  -7   2   7       36.37       39.46      4.07 o 
  -6   2   7       71.03       59.61      3.43 o 
  -5   2   7       13.93       20.89      2.66 o 
  -4   2   7      110.02      116.46      4.07 o 
  -3   2   7        8.75       13.38      3.07 o 
  -2   2   7     9924.50    10538.58    140.72 o 
  -1   2   7     2473.97     2895.83     43.38 o 
   0   2   7      153.88      225.58      4.61 o 
   1   2   7      815.29      750.16     11.70 o 
   2   2   7       90.45       87.50      3.14 o 
   3   2   7     1138.41     1263.23     15.38 o 
   4   2   7      398.61      488.99      9.15 o 
   5   2   7        0.01        2.32      2.12 o 
   6   2   7       83.88       76.56      6.48 o 
   7   2   7      706.71      707.61     10.89 o 
   8   2   7       37.24       31.17      6.31 o 
   9   2   7       32.59       36.71      5.60 o 
  10   2   7      321.04      325.79     11.56 o 
  11   2   7        0.48        0.48      5.22 o 
  12   2   7       76.06       90.62     11.82 o 
  13   2   7      104.82      122.53      9.05 o 
  14   2   7        0.08       -1.22      5.07 o 
  15   2   7      227.11      238.96     11.72 o 
 -17   3   7        9.43       13.63     13.08 o 
 -16   3   7       42.25       45.99     13.76 o 
 -15   3   7      136.94      146.18     13.82 o 
 -14   3   7     1355.44     1354.84     28.76 o 
 -13   3   7       15.41       17.13      5.92 o 
 -12   3   7        8.21        3.80      5.04 o 
 -11   3   7      607.74      574.11     15.76 o 
 -10   3   7     1352.83     1377.00     26.89 o 
  -9   3   7      326.71      313.27     10.65 o 
  -8   3   7      104.99       88.88      5.86 o 
  -7   3   7       14.94       12.35      4.03 o 
  -6   3   7      155.60      168.70      5.30 o 
  -5   3   7       55.45       68.76      4.04 o 
  -4   3   7      382.74      338.16      7.47 o 
  -3   3   7       93.71      108.95      3.77 o 
  -2   3   7       17.21       24.24      5.88 o 
  -1   3   7      548.48      553.73      9.19 o 
   0   3   7        7.91        3.87      1.92 o 
   1   3   7       51.55       59.22      2.90 o 
   2   3   7      401.74      377.54      7.84 o 
   3   3   7       74.14       76.29      3.56 o 
   4   3   7      417.46      426.79      8.64 o 
   5   3   7      758.85      778.69     13.87 o 
   6   3   7      461.87      446.92     10.07 o 
   7   3   7      257.23      240.51      9.16 o 
   8   3   7      383.88      352.13     13.01 o 
   9   3   7       58.56       55.62      6.86 o 
  10   3   7      269.10      250.43     10.41 o 
  11   3   7      777.31      791.04     20.24 o 
  12   3   7       39.49       49.22     11.15 o 
  13   3   7        0.01       -3.94      6.50 o 
  14   3   7       18.33       24.77      7.65 o 
  15   3   7      178.73      185.21     11.80 o 
 -16   4   7      451.46      506.35     18.03 o 
 -15   4   7        0.78       -1.39      7.19 o 
 -14   4   7      176.20      174.37     10.26 o 
 -13   4   7        2.28       -4.35      5.72 o 
 -12   4   7      132.71      130.53      8.65 o 
 -11   4   7       44.54       43.14      6.95 o 
 -10   4   7      542.01      521.22     15.35 o 
  -9   4   7        7.34        2.30      5.01 o 
  -8   4   7      178.32      162.64      8.28 o 
  -7   4   7      667.73      679.11     34.01 o 
  -6   4   7      796.77      740.95     17.23 o 
  -5   4   7        0.34       -1.10      3.01 o 
  -4   4   7      256.03      245.79      7.52 o 
  -3   4   7     1383.52     1405.40     18.45 o 
  -2   4   7     1563.52     1523.83     25.15 o 
  -1   4   7      214.13      197.01      7.29 o 
   0   4   7      993.43     1010.03     23.75 o 
   1   4   7     1519.47     1542.98     25.20 o 
   2   4   7       16.58       20.05      4.89 o 
   3   4   7        2.29        2.22      3.81 o 
   4   4   7      361.99      375.85      9.40 o 
   5   4   7        7.10        4.31      4.50 o 
   6   4   7       26.26       20.52      4.38 o 
   7   4   7      142.24      145.05      6.71 o 
   8   4   7       84.72       82.97     12.23 o 
   9   4   7      546.45      538.75     15.97 o 
  10   4   7      295.18      287.19     11.91 o 
  11   4   7      111.90      140.76     11.14 o 
  12   4   7       27.34       29.55      7.67 o 
  13   4   7      137.03      154.75     10.70 o 
 -14   5   7      198.98      231.83     13.60 o 
 -13   5   7       31.23       28.46      8.31 o 
 -12   5   7      160.47      168.01     10.26 o 
 -11   5   7       20.08       17.45      6.92 o 
 -10   5   7      130.28      141.98      9.96 o 
  -9   5   7       35.13       33.00      6.91 o 
  -8   5   7      441.02      408.80     13.40 o 
  -7   5   7       84.48       83.94      8.72 o 
  -6   5   7       84.20       75.63      6.33 o 
  -5   5   7      200.02      201.76      9.51 o 
  -4   5   7      452.87      404.88     10.42 o 
  -3   5   7      606.59      551.03     15.13 o 
  -2   5   7      243.24      245.23      7.84 o 
  -1   5   7      188.40      192.18      6.86 o 
   0   5   7        2.01       -3.47      4.43 o 
   1   5   7      496.90      489.80     14.05 o 
   2   5   7      717.97      715.01     17.94 o 
   3   5   7      547.32      562.45     23.89 o 
   4   5   7       46.81       29.30      6.75 o 
   5   5   7      529.35      566.71     20.63 o 
   6   5   7      364.50      377.48     16.05 o 
   7   5   7        2.90        5.97      6.69 o 
   8   5   7       48.04       63.11      9.42 o 
   9   5   7      198.04      223.23      9.25 o 
  10   5   7        0.17       -4.26     10.29 o 
  11   5   7        5.44        8.60      7.32 o 
 -12   6   7       34.30       29.88      8.92 o 
 -11   6   7      179.62      206.92     11.85 o 
 -10   6   7      141.35      164.21     10.66 o 
  -9   6   7       36.50       32.91      8.44 o 
  -8   6   7       56.61       80.33     30.08 o 
  -7   6   7      294.27      293.52     12.25 o 
  -6   6   7       41.11       53.90      6.91 o 
  -5   6   7       67.19       76.56      7.01 o 
  -4   6   7      221.10      197.54      9.92 o 
  -3   6   7      200.81      190.41      9.69 o 
  -2   6   7        0.88       -2.94      5.41 o 
  -1   6   7       65.59       64.49     12.44 o 
   0   6   7      602.72      611.02     17.22 o 
   1   6   7       15.03        9.30      5.77 o 
   2   6   7      102.11      103.17     15.09 o 
   3   6   7        0.10       -2.91      5.99 o 
   4   6   7      887.31      933.84     35.04 o 
   5   6   7       63.19       54.46      8.95 o 
   6   6   7       11.90       10.03      7.74 o 
   7   6   7       19.91       18.30      8.26 o 
   8   6   7       69.64       71.37     10.84 o 
   9   6   7      135.25      138.39     13.64 o 
  -7   7   7       59.26       70.29     10.25 o 
  -6   7   7       35.12       48.93      9.23 o 
  -5   7   7        1.25       -0.40     13.70 o 
  -4   7   7      162.86      180.66     11.01 o 
  -3   7   7        4.04        6.51      7.15 o 
  -2   7   7       14.79       12.55      7.57 o 
  -1   7   7       86.00       82.82     15.25 o 
   0   7   7        2.94        0.68     10.87 o 
   1   7   7        5.10        2.71     11.03 o 
   2   7   7       51.01       85.41     16.09 o 
   3   7   7        6.58       -9.88     11.07 o 
   4   7   7        1.61        5.73     12.74 o 
 -16   0   8        2.40        7.88      8.44 o 
 -14   0   8       24.33       10.96      7.72 o 
 -12   0   8      851.32      867.09     75.92 o 
 -10   0   8     3191.07     3217.72     64.98 o 
  -8   0   8     3305.07     3368.43     48.68 o 
  -6   0   8     3754.67     3894.57     65.38 o 
  -4   0   8     3567.62     3870.51     78.17 o 
  -2   0   8     8816.57     8851.02    168.28 o 
   0   0   8      320.86      364.70     12.70 o 
   2   0   8     1440.94     1467.26     34.40 o 
   4   0   8      144.74      122.62      5.47 o 
   6   0   8       56.58       68.21      8.94 o 
   8   0   8      206.09      195.33      7.91 o 
  10   0   8     1576.59     1582.64     29.19 o 
  12   0   8      388.91      374.78     13.34 o 
  14   0   8       46.72       40.34     10.67 o 
  16   0   8       27.42       25.96     12.38 o 
 -19   1   8       78.90       97.00     15.45 o 
 -18   1   8      444.50      458.90     20.51 o 
 -17   1   8        2.64       -1.93      6.64 o 
 -16   1   8      219.59      211.15     10.35 o 
 -15   1   8       71.68       66.64     21.08 o 
 -14   1   8      666.49      685.37     17.28 o 
 -13   1   8        0.58       -2.95      3.71 o 
 -12   1   8      112.21      103.03      5.94 o 
 -11   1   8      474.38      492.97      8.73 o 
 -10   1   8     3034.86     3134.85     49.69 o 
  -9   1   8      158.69      152.93      4.44 o 
  -8   1   8      187.41      191.86      4.62 o 
  -7   1   8      373.15      381.77      6.52 o 
  -6   1   8      357.33      321.43      6.07 o 
  -5   1   8      941.17      983.08     12.08 o 
  -4   1   8       24.87       11.08      2.84 o 
  -3   1   8      292.03      302.44     10.93 o 
  -2   1   8      114.95      151.92      5.68 o 
  -1   1   8      771.10      806.69     15.30 o 
   0   1   8     2849.06     2982.39     43.81 o 
   1   1   8       46.22       61.26      4.07 o 
   2   1   8     2281.61     2219.30     28.02 o 
   3   1   8     1263.91     1385.81     19.01 o 
   4   1   8       23.53       14.33      2.63 o 
   5   1   8       40.07       35.91      9.24 o 
   6   1   8      688.09      662.88     14.95 o 
   7   1   8        8.66        6.16      2.50 o 
   8   1   8      209.97      217.18      6.02 o 
   9   1   8        4.00       -1.49      2.81 o 
  10   1   8     1414.82     1422.55     19.13 o 
  11   1   8        1.49        0.20      3.93 o 
  12   1   8      104.37      113.20      6.99 o 
  13   1   8        1.29        3.88      4.81 o 
  14   1   8        5.98        5.54      5.42 o 
  15   1   8       26.82       19.00      6.59 o 
 -18   2   8      148.18      148.72     10.73 o 
 -17   2   8        1.00       -0.25      6.55 o 
 -16   2   8       88.97       93.39     29.86 o 
 -15   2   8      276.88      275.10     11.72 o 
 -14   2   8      166.43      163.93      9.20 o 
 -13   2   8        0.12        2.33      4.75 o 
 -12   2   8      191.16      207.95      9.33 o 
 -11   2   8     1612.63     1616.55     29.71 o 
 -10   2   8      273.77      265.44      9.75 o 
  -9   2   8      107.25       98.08      5.51 o 
  -8   2   8      291.07      280.66      7.14 o 
  -7   2   8      135.89      122.48      4.62 o 
  -6   2   8      161.83      152.47      5.06 o 
  -5   2   8       11.41       10.43      3.86 o 
  -4   2   8      181.62      179.72      7.75 o 
  -3   2   8     1551.31     1733.21     27.98 o 
  -2   2   8     1625.70     1561.80     25.70 o 
  -1   2   8       12.91        6.88      4.20 o 
   0   2   8      265.07      276.94      6.04 o 
   1   2   8      305.48      282.09      8.94 o 
   2   2   8       36.72       19.20      4.66 o 
   3   2   8       54.42       48.35      5.34 o 
   4   2   8      508.30      543.43     10.09 o 
   5   2   8       49.02       34.83      3.95 o 
   6   2   8        0.06        0.17      2.36 o 
   7   2   8      143.96      146.51      4.92 o 
   8   2   8      194.09      210.27      8.66 o 
   9   2   8      163.28      138.54      7.77 o 
  10   2   8      191.90      197.28     13.14 o 
  11   2   8       30.43       20.84      9.58 o 
  12   2   8        1.68       -5.79      6.57 o 
  13   2   8        1.93        9.37      6.90 o 
  14   2   8       71.72       72.37      9.55 o 
  15   2   8        0.61       -4.95      8.06 o 
 -17   3   8       33.68       25.42     14.71 o 
 -16   3   8       12.65       11.32      9.74 o 
 -15   3   8        0.00       -6.50      6.71 o 
 -14   3   8       79.25      104.62     22.50 o 
 -13   3   8      296.50      282.29     24.53 o 
 -12   3   8       50.54       34.20      6.46 o 
 -11   3   8      877.37      899.68     34.38 o 
 -10   3   8       73.67       70.01      7.24 o 
  -9   3   8      771.95      748.28     17.63 o 
  -8   3   8      599.51      581.17     18.12 o 
  -7   3   8      613.00      569.40     10.84 o 
  -6   3   8      123.94      121.41      4.95 o 
  -5   3   8      599.94      616.28     11.22 o 
  -4   3   8     1225.99     1169.08     17.32 o 
  -3   3   8      573.53      513.65     11.99 o 
  -2   3   8       13.07       13.86      2.94 o 
  -1   3   8      395.83      335.07      6.13 o 
   0   3   8        3.89        2.62      2.01 o 
   1   3   8       52.00       28.98      5.18 o 
   2   3   8      385.09      407.54      7.48 o 
   3   3   8      510.39      480.61      8.34 o 
   4   3   8       14.69        8.78      2.58 o 
   5   3   8        4.84        2.99      3.12 o 
   6   3   8       28.98       28.07      6.18 o 
   7   3   8      659.42      617.01     15.43 o 
   8   3   8       89.72      114.52     12.04 o 
   9   3   8      133.56      128.66      8.07 o 
  10   3   8       10.00       11.61      5.42 o 
  11   3   8      103.95       94.70     17.26 o 
  12   3   8      176.20      172.33     10.21 o 
  13   3   8      114.48      136.97     16.01 o 
  14   3   8       20.70       17.60     10.63 o 
 -16   4   8       95.60      107.29     11.75 o 
 -15   4   8       42.16       45.09      8.46 o 
 -14   4   8       88.32      115.11     22.80 o 
 -13   4   8        5.59        3.84      6.01 o 
 -12   4   8        1.60       -3.35      5.95 o 
 -11   4   8       79.92       80.52      8.97 o 
 -10   4   8       21.24       17.63      5.86 o 
  -9   4   8      698.95      678.61     17.59 o 
  -8   4   8        7.28        0.98      4.55 o 
  -7   4   8       32.85       33.66     10.55 o 
  -6   4   8       37.09       33.36     10.91 o 
  -5   4   8      804.70      798.04     18.21 o 
  -4   4   8      472.04      460.46      8.75 o 
  -3   4   8      758.84      720.94     11.46 o 
  -2   4   8      159.96      166.60      7.41 o 
  -1   4   8     2169.08     2073.66     28.51 o 
   0   4   8      148.07      140.66      5.79 o 
   1   4   8     3527.47     3515.72     44.43 o 
   2   4   8        0.40       -1.32      3.94 o 
   3   4   8     1440.76     1448.75     28.18 o 
   4   4   8      487.12      484.80     10.94 o 
   5   4   8      266.23      260.79      8.13 o 
   6   4   8       12.39       10.82      4.77 o 
   7   4   8       43.44       41.28     14.09 o 
   8   4   8       28.59       19.93      5.01 o 
   9   4   8      169.46      150.40      9.62 o 
  10   4   8        1.57       15.29      7.08 o 
  11   4   8       55.27       80.97      9.64 o 
  12   4   8       62.08       52.87      8.78 o 
  13   4   8       70.34       61.92     11.85 o 
 -14   5   8       46.06       45.86      9.78 o 
 -13   5   8      409.73      432.48     18.06 o 
 -12   5   8       45.24       47.09      8.52 o 
 -11   5   8       22.11        9.15      6.50 o 
 -10   5   8       25.14       13.58      6.23 o 
  -9   5   8      412.36      384.27     13.68 o 
  -8   5   8        9.14       12.77      5.62 o 
  -7   5   8       17.85       15.08      5.78 o 
  -6   5   8      143.37      134.01      7.90 o 
  -5   5   8        4.89        0.54      4.01 o 
  -4   5   8        6.51        8.01      4.11 o 
  -3   5   8       73.39       92.93      7.24 o 
  -2   5   8       16.00       12.36      4.92 o 
  -1   5   8      801.60      789.62     14.99 o 
   0   5   8      104.95       99.99      7.13 o 
   1   5   8        0.19       -3.34      4.43 o 
   2   5   8       11.31       11.49      5.50 o 
   3   5   8     1274.93     1305.78     37.57 o 
   4   5   8       24.63       23.06      6.51 o 
   5   5   8        6.24       10.23      5.88 o 
   6   5   8      287.09      294.26     18.08 o 
   7   5   8      398.75      403.21     14.96 o 
   8   5   8       25.31       18.65      7.75 o 
   9   5   8      263.16      278.10     13.42 o 
  10   5   8        0.35        2.51      7.33 o 
  11   5   8        2.12        0.73      7.78 o 
 -11   6   8       92.09       93.99     11.20 o 
 -10   6   8        2.69       -1.15      7.13 o 
  -9   6   8       42.14       39.97      7.94 o 
  -8   6   8        0.32        7.47      6.81 o 
  -7   6   8        0.95        1.30      6.53 o 
  -6   6   8       10.93        1.16      5.33 o 
  -5   6   8      483.81      505.98     13.04 o 
  -4   6   8       39.36       45.40      7.45 o 
  -3   6   8        0.29        6.18      9.02 o 
  -2   6   8       70.73       73.95      8.64 o 
  -1   6   8       89.43      101.49      9.44 o 
   0   6   8       11.05       13.58      6.23 o 
   1   6   8       96.64      113.75      9.13 o 
   2   6   8        1.65       -2.39      9.40 o 
   3   6   8       10.19        9.73      6.63 o 
   4   6   8       13.83       12.39      7.01 o 
   5   6   8        0.88        4.76      7.82 o 
   6   6   8        1.07        0.24      7.26 o 
   7   6   8      289.90      294.54     20.59 o 
   8   6   8       35.71       28.79     13.90 o 
  -6   7   8        3.10        4.41      7.79 o 
  -5   7   8       21.65       16.76      7.99 o 
  -4   7   8       70.08      100.62     10.88 o 
  -3   7   8      104.36      150.16     16.31 o 
  -2   7   8       30.44       37.90     11.39 o 
  -1   7   8       15.21        9.44      7.60 o 
   0   7   8       22.26        9.72     11.15 o 
   1   7   8        2.60        8.24     11.51 o 
   2   7   8       37.53       38.98     13.94 o 
   3   7   8        0.63       -9.99     11.91 o 
 -15   0   9      180.15      164.94     10.75 o 
 -13   0   9       27.14       14.91      6.95 o 
 -11   0   9     1824.79     1840.32     30.67 o 
  -9   0   9     1680.71     1762.44     59.99 o 
  -7   0   9      479.13      457.18     10.69 o 
  -5   0   9     3593.75     3910.78     55.17 o 
  -3   0   9     2056.06     2037.71     45.23 o 
  -1   0   9     3631.71     3782.79     77.17 o 
   1   0   9     1510.79     1643.50     38.31 o 
   3   0   9     1032.24     1080.42     28.35 o 
   5   0   9      208.69      216.39      7.71 o 
   7   0   9      201.05      176.58      7.69 o 
   9   0   9     1770.64     1802.31     33.09 o 
  11   0   9       57.97       38.33      8.24 o 
  13   0   9       52.27       44.57      7.72 o 
  15   0   9        4.83       -0.60     10.43 o 
 -18   1   9       51.67       48.74     15.17 o 
 -17   1   9      275.22      297.25     12.69 o 
 -16   1   9       22.76       13.18      7.39 o 
 -15   1   9      151.51      168.86      9.74 o 
 -14   1   9      128.56      111.47      7.72 o 
 -13   1   9      969.60     1002.76     17.35 o 
 -12   1   9        2.29       -2.10      3.33 o 
 -11   1   9      235.46      238.24      7.23 o 
 -10   1   9        7.03        6.86      3.22 o 
  -9   1   9     1477.03     1460.58     18.03 o 
  -8   1   9      115.97      128.95      4.45 o 
  -7   1   9       54.17       48.07      3.05 o 
  -6   1   9        5.46        4.05      1.88 o 
  -5   1   9       23.10       36.46      3.63 o 
  -4   1   9       27.44       24.20      3.63 o 
  -3   1   9     1467.91     1486.87     24.87 o 
  -2   1   9      177.15      191.98     15.35 o 
  -1   1   9      142.00      146.34      6.02 o 
   0   1   9        0.13        1.48      2.73 o 
   1   1   9     1281.82     1235.06     21.76 o 
   2   1   9      604.33      606.76     10.68 o 
   3   1   9     2038.54     2083.54     26.89 o 
   4   1   9      226.28      249.63      6.64 o 
   5   1   9      412.57      388.06      8.74 o 
   6   1   9       75.62       75.27      4.62 o 
   7   1   9     1093.78     1078.92     21.62 o 
   8   1   9      558.68      559.22     12.02 o 
   9   1   9      315.93      310.73      7.61 o 
  10   1   9        0.83       -2.28      3.37 o 
  11   1   9      106.58       96.61      6.92 o 
  12   1   9        0.39       -3.14      4.76 o 
  13   1   9      107.50      107.12     12.30 o 
  14   1   9        3.10       -2.84      5.91 o 
  15   1   9       11.74       -1.88      6.36 o 
 -18   2   9       60.94       68.47     22.46 o 
 -17   2   9        5.69        7.57      7.43 o 
 -16   2   9       76.21       84.16     19.83 o 
 -15   2   9       14.76       11.68      6.37 o 
 -14   2   9      108.59       96.32     18.85 o 
 -13   2   9        6.27        3.43      4.93 o 
 -12   2   9       23.53       13.73      5.08 o 
 -11   2   9      800.60      807.14     32.81 o 
 -10   2   9        1.63        1.65      3.17 o 
  -9   2   9        0.99        0.76      4.00 o 
  -8   2   9      785.98      756.70     13.22 o 
  -7   2   9      304.50      306.99      7.50 o 
  -6   2   9      174.97      160.10      5.40 o 
  -5   2   9      227.46      209.70      6.91 o 
  -4   2   9      241.18      236.58      8.12 o 
  -3   2   9     1668.83     1697.91     28.06 o 
  -2   2   9      438.75      477.11     11.49 o 
  -1   2   9       18.85        7.68      3.05 o 
   0   2   9        2.60        2.59      3.78 o 
   1   2   9        5.56        1.77      2.20 o 
   2   2   9      198.45      190.58      6.84 o 
   3   2   9       42.71       41.14      7.27 o 
   4   2   9      286.61      283.78      7.21 o 
   5   2   9       33.63       35.16      3.53 o 
   6   2   9      205.94      197.75      5.56 o 
   7   2   9      109.32      102.45      5.26 o 
   8   2   9       42.08       43.38      7.15 o 
   9   2   9      175.70      163.67      8.75 o 
  10   2   9       29.32       23.85      6.04 o 
  11   2   9      497.75      540.36     16.51 o 
  12   2   9       81.94       80.43     23.99 o 
  13   2   9        4.23       14.90      7.64 o 
  14   2   9       21.26       23.44     10.45 o 
 -17   3   9        0.09        2.75      7.77 o 
 -16   3   9       88.77       96.19      9.91 o 
 -15   3   9      478.52      491.10     16.37 o 
 -14   3   9       11.71        4.34      7.55 o 
 -13   3   9      356.15      331.38     12.80 o 
 -12   3   9      328.79      302.51     11.97 o 
 -11   3   9       30.37       33.22      6.17 o 
 -10   3   9      429.89      432.86     15.27 o 
  -9   3   9      139.59      128.29      7.54 o 
  -8   3   9       82.64       84.33      6.63 o 
  -7   3   9        9.48        4.43      3.15 o 
  -6   3   9      831.05      796.38     13.77 o 
  -5   3   9        1.46       -0.42      2.65 o 
  -4   3   9      276.76      270.11      7.10 o 
  -3   3   9       19.21       10.84      3.62 o 
  -2   3   9     1027.98     1003.99     19.32 o 
  -1   3   9      256.02      242.67      8.21 o 
   0   3   9       60.09       65.29      3.85 o 
   1   3   9      320.12      296.65      7.35 o 
   2   3   9      171.99      167.04      4.85 o 
   3   3   9       47.46       43.69     11.46 o 
   4   3   9      115.22      103.60      4.25 o 
   5   3   9       40.98       47.72      7.87 o 
   6   3   9      127.90      142.91      7.51 o 
   7   3   9        2.94        2.71      3.78 o 
   8   3   9      465.10      437.44     19.83 o 
   9   3   9      336.47      338.04     12.46 o 
  10   3   9      249.42      271.00     11.58 o 
  11   3   9        6.07        4.48      6.46 o 
  12   3   9       10.27        9.87      7.50 o 
  13   3   9      237.22      268.09     13.31 o 
 -16   4   9        0.23        3.18      9.70 o 
 -15   4   9       47.50       22.21      7.91 o 
 -14   4   9      191.93      201.18     11.04 o 
 -13   4   9        5.04        6.74      6.64 o 
 -12   4   9        4.55        4.12      6.55 o 
 -11   4   9       77.88       71.72     20.79 o 
 -10   4   9        8.60       10.23      5.44 o 
  -9   4   9       34.92       41.25     10.53 o 
  -8   4   9      258.12      240.42      9.94 o 
  -7   4   9       31.43       12.65      5.12 o 
  -6   4   9      729.33      665.01     16.77 o 
  -5   4   9       18.68        8.41      4.43 o 
  -4   4   9      680.93      673.81     12.73 o 
  -3   4   9       86.25       73.13      7.22 o 
  -2   4   9     1027.24      983.35     18.02 o 
  -1   4   9        0.14       -3.09      3.09 o 
   0   4   9     1604.03     1605.02     23.83 o 
   1   4   9       55.53       49.23      8.58 o 
   2   4   9       92.75       91.76      6.57 o 
   3   4   9      140.23      131.01      7.78 o 
   4   4   9        2.45        1.90      4.83 o 
   5   4   9       42.15       48.54      5.39 o 
   6   4   9      169.10      164.94      7.16 o 
   7   4   9       14.49       10.75      6.80 o 
   8   4   9        0.15       -2.03      4.47 o 
   9   4   9        5.51       11.00      6.64 o 
  10   4   9       12.56       10.10      6.36 o 
  11   4   9       25.15       23.67      7.78 o 
  12   4   9      167.03      171.91     12.30 o 
 -14   5   9        1.56       -5.51      8.10 o 
 -13   5   9        0.22        0.26      7.47 o 
 -12   5   9      371.48      387.18     15.89 o 
 -11   5   9      258.49      282.62     12.69 o 
 -10   5   9        9.33        1.00      5.94 o 
  -9   5   9       28.85       23.84      6.96 o 
  -8   5   9        3.63       -0.31      5.03 o 
  -7   5   9        6.65        5.38      6.97 o 
  -6   5   9       90.17       92.55      8.29 o 
  -5   5   9       27.68       28.71      5.94 o 
  -4   5   9      100.81       86.70      9.90 o 
  -3   5   9        5.52        3.40      4.00 o 
  -2   5   9       12.11        8.26      4.37 o 
  -1   5   9       16.66       16.15      5.46 o 
   0   5   9      938.37      919.61     21.08 o 
   1   5   9      104.54      105.83      7.95 o 
   2   5   9       14.26       12.33      5.78 o 
   3   5   9       13.03       15.05      5.75 o 
   4   5   9      350.96      380.01     13.61 o 
   5   5   9       39.02       28.04     15.35 o 
   6   5   9      128.15      133.07      9.26 o 
   7   5   9       49.65       74.93     26.38 o 
   8   5   9      233.78      234.31     12.34 o 
   9   5   9        6.58       15.41     10.95 o 
  10   5   9      309.93      360.92     21.82 o 
 -11   6   9       52.42       63.73     10.42 o 
 -10   6   9       29.00       14.61      8.26 o 
  -9   6   9        0.16        2.76      7.20 o 
  -8   6   9      250.39      229.39     11.54 o 
  -7   6   9        5.24        8.62      6.80 o 
  -6   6   9       20.74       13.76      7.05 o 
  -5   6   9        1.16       -1.62      7.77 o 
  -4   6   9      125.75      139.84      9.12 o 
  -3   6   9      134.34      125.88      8.87 o 
  -2   6   9      229.48      235.93     11.20 o 
  -1   6   9        4.63        1.80      5.95 o 
   0   6   9      162.72      176.07     12.74 o 
   1   6   9       61.51       28.67     11.59 o 
   2   6   9       37.44       37.91     11.91 o 
   3   6   9       29.25       37.40     11.99 o 
   4   6   9       29.79       33.69     11.47 o 
   5   6   9      247.01      228.25     12.13 o 
   6   6   9       37.57       35.17      8.80 o 
   7   6   9       59.72       67.50     10.53 o 
  -5   7   9        2.62       -3.72      7.60 o 
  -4   7   9       12.96       23.74      8.33 o 
  -3   7   9      139.91      167.73     11.00 o 
  -2   7   9       20.47       10.98      8.24 o 
  -1   7   9       22.24       19.99      8.35 o 
   0   7   9      189.15      222.50     12.27 o 
   1   7   9      328.21      363.15     23.06 o 
   2   7   9       16.16        9.60     12.26 o 
 -14   0  10        4.90        0.61      5.27 o 
 -12   0  10      321.54      320.89     10.33 o 
 -10   0  10     1183.11     1101.94     20.83 o 
  -8   0  10       63.31       52.40     10.21 o 
  -6   0  10     1068.88     1119.60     26.28 o 
  -4   0  10      397.09      439.01     15.77 o 
  -2   0  10     1012.66     1051.07     27.55 o 
   0   0  10     2159.51     2200.25     49.22 o 
   2   0  10      111.50      135.66      8.56 o 
   4   0  10        6.29        6.61      5.18 o 
   6   0  10      697.65      657.86     19.25 o 
   8   0  10      441.20      416.86     12.61 o 
  10   0  10     1011.74      980.46     21.95 o 
  12   0  10       12.42        4.23      6.11 o 
  14   0  10       31.02       36.24     11.51 o 
 -18   1  10       58.52       83.14     15.25 o 
 -17   1  10        0.03       -2.56      6.80 o 
 -16   1  10       33.30       33.70      8.64 o 
 -15   1  10       63.24       54.28     17.18 o 
 -14   1  10       32.12       32.76      6.31 o 
 -13   1  10        0.89       -0.80      3.87 o 
 -12   1  10      297.85      318.88      8.78 o 
 -11   1  10      582.59      560.72     11.65 o 
 -10   1  10      103.28      116.85      5.37 o 
  -9   1  10        2.35        0.80      2.84 o 
  -8   1  10      320.94      304.70      6.26 o 
  -7   1  10      115.41      104.96      3.77 o 
  -6   1  10       15.96       12.51      2.24 o 
  -5   1  10      640.35      682.58     14.73 o 
  -4   1  10     1335.03     1421.64     24.68 o 
  -3   1  10        3.32        5.18      3.06 o 
  -2   1  10       86.76       90.64      5.25 o 
  -1   1  10      382.49      396.96     10.33 o 
   0   1  10       19.23       15.24      3.30 o 
   1   1  10      710.93      721.15     15.35 o 
   2   1  10      642.03      631.40     14.20 o 
   3   1  10      199.42      187.73      5.90 o 
   4   1  10      223.91      235.68      6.84 o 
   5   1  10        0.64       -0.08      2.75 o 
   6   1  10      557.84      514.90     10.90 o 
   7   1  10       41.88       34.41      8.07 o 
   8   1  10      623.07      638.75     16.17 o 
   9   1  10      115.99      112.42      7.36 o 
  10   1  10       27.28       20.21      4.03 o 
  11   1  10       88.81       66.22      6.53 o 
  12   1  10      256.25      253.26      9.45 o 
  13   1  10       13.90        4.70      5.72 o 
  14   1  10        1.73        4.50      6.06 o 
 -18   2  10      192.40      205.64     12.33 o 
 -17   2  10        0.78       -7.09      7.50 o 
 -16   2  10        9.05        9.96      7.08 o 
 -15   2  10      120.43      113.65     11.95 o 
 -14   2  10       91.08       89.16     14.06 o 
 -13   2  10       72.43       68.18      7.73 o 
 -12   2  10       86.52       82.60     10.21 o 
 -11   2  10     1675.19     1664.97     30.76 o 
 -10   2  10       20.59       19.07      4.44 o 
  -9   2  10     1306.68     1286.30     19.74 o 
  -8   2  10      106.19       95.54      4.78 o 
  -7   2  10      164.23      136.59      5.43 o 
  -6   2  10       87.55       85.88      4.43 o 
  -5   2  10      684.35      706.44     12.52 o 
  -4   2  10       14.20       10.98      4.12 o 
  -3   2  10      343.97      368.50     10.23 o 
  -2   2  10      118.17      113.23      6.79 o 
  -1   2  10      413.68      399.90     15.17 o 
   0   2  10      487.67      489.49     12.13 o 
   1   2  10      205.46      201.00      5.83 o 
   2   2  10        6.97        4.32      2.68 o 
   3   2  10       58.93       66.98      5.14 o 
   4   2  10       11.32        6.94      2.93 o 
   5   2  10      155.04      169.17      6.11 o 
   6   2  10       21.21       13.78      6.11 o 
   7   2  10       55.81       44.56      4.82 o 
   8   2  10        8.07       10.01      5.04 o 
   9   2  10      559.10      560.62     16.01 o 
  10   2  10       99.69      104.01      8.24 o 
  11   2  10       11.35       11.17      6.51 o 
  12   2  10      208.55      224.78     14.71 o 
  13   2  10       63.73       47.97     10.81 o 
  14   2  10      119.43      156.71     10.92 o 
 -17   3  10       39.40       39.28      9.16 o 
 -16   3  10      245.76      245.88     12.64 o 
 -15   3  10        0.51        6.07      6.29 o 
 -14   3  10      230.51      247.28     11.53 o 
 -13   3  10       23.74       11.47      6.21 o 
 -12   3  10       65.49       45.16      7.38 o 
 -11   3  10       35.82       30.56      6.14 o 
 -10   3  10      163.69      164.08      9.58 o 
  -9   3  10      548.33      487.09     35.46 o 
  -8   3  10       27.03       21.97      4.95 o 
  -7   3  10      169.02      158.94      5.97 o 
  -6   3  10       15.94       15.50      4.14 o 
  -5   3  10        0.10        0.37      2.91 o 
  -4   3  10      313.22      305.46      9.60 o 
  -3   3  10     1379.23     1369.48     24.82 o 
  -2   3  10      304.66      318.75      9.87 o 
  -1   3  10      879.56      812.93     17.15 o 
   0   3  10      279.75      271.22     14.28 o 
   1   3  10     2786.01     2530.38    121.12 o 
   2   3  10      600.01      631.70     10.34 o 
   3   3  10      135.39      117.14      4.46 o 
   4   3  10       55.93       49.06      7.30 o 
   5   3  10      223.61      209.71      7.23 o 
   6   3  10        0.20       -3.65      3.65 o 
   7   3  10       67.62       54.28     11.85 o 
   8   3  10        2.38       -5.04      5.91 o 
   9   3  10       27.31       36.75      7.20 o 
  10   3  10       11.98       10.58      6.67 o 
  11   3  10      106.16      135.47     11.15 o 
  12   3  10        1.85        2.14      7.23 o 
  13   3  10       41.85       40.30      9.50 o 
 -15   4  10       26.71       26.41      8.21 o 
 -14   4  10      135.97      167.90     10.77 o 
 -13   4  10      250.73      268.26     12.78 o 
 -12   4  10       65.05       66.56      8.64 o 
 -11   4  10       89.23      109.35      9.57 o 
 -10   4  10      137.46      140.60      8.87 o 
  -9   4  10      102.87      113.72      8.40 o 
  -8   4  10      139.23      128.78      7.91 o 
  -7   4  10      132.62      127.25      7.92 o 
  -6   4  10      319.69      314.37     11.47 o 
  -5   4  10       83.56       73.68     19.13 o 
  -4   4  10        5.55        1.85      3.50 o 
  -3   4  10      695.63      701.23     24.79 o 
  -2   4  10        5.67        0.35      4.32 o 
  -1   4  10      264.86      287.10     10.61 o 
   0   4  10      101.26       92.45      5.52 o 
   1   4  10        0.19        4.02      3.71 o 
   2   4  10        4.24       -1.44      4.34 o 
   3   4  10     1003.91     1009.95     22.64 o 
   4   4  10       38.99       40.16      8.48 o 
   5   4  10        0.57        7.51      5.63 o 
   6   4  10       52.33       64.51      9.84 o 
   7   4  10      166.46      165.60      7.56 o 
   8   4  10      111.76      131.74     11.31 o 
   9   4  10      329.79      362.10     13.78 o 
  10   4  10        0.93        7.85      9.64 o 
  11   4  10        2.71        3.77      7.69 o 
 -13   5  10       94.44      126.07     12.28 o 
 -12   5  10       20.12       20.32      8.08 o 
 -11   5  10        3.92       -2.08      7.01 o 
 -10   5  10       48.65       51.49      8.49 o 
  -9   5  10      196.07      182.36     10.01 o 
  -8   5  10        2.23       -0.64      6.08 o 
  -7   5  10        7.76        2.70      5.72 o 
  -6   5  10      112.60      105.06      9.08 o 
  -5   5  10      179.19      199.45      9.70 o 
  -4   5  10      140.48      125.84      8.19 o 
  -3   5  10       43.69       37.16      6.14 o 
  -2   5  10       35.98       34.43      5.09 o 
  -1   5  10      519.23      515.18     20.73 o 
   0   5  10       58.78       63.38      7.51 o 
   1   5  10       59.77       80.99      8.49 o 
   2   5  10       40.32       40.65      7.45 o 
   3   5  10       12.74       12.54      6.12 o 
   4   5  10        1.02       -1.91      5.70 o 
   5   5  10       49.80       44.98      7.93 o 
   6   5  10       62.18       76.93     12.82 o 
   7   5  10      324.87      342.42     14.23 o 
   8   5  10       12.84       11.31      8.20 o 
   9   5  10       62.93       79.00     13.98 o 
 -10   6  10       15.09        6.39      8.40 o 
  -9   6  10       28.83       12.79      8.03 o 
  -8   6  10       29.07       30.42      8.13 o 
  -7   6  10       32.80       27.36      9.24 o 
  -6   6  10        6.35        4.67      6.64 o 
  -5   6  10        5.25       -3.18      6.61 o 
  -4   6  10        4.45       11.51      8.80 o 
  -3   6  10      299.29      304.59     19.17 o 
  -2   6  10       31.07       39.39      7.82 o 
  -1   6  10        7.01        2.01      6.71 o 
   0   6  10        3.76        6.72      6.60 o 
   1   6  10        0.90        3.19      9.60 o 
   2   6  10        0.01        4.70     10.87 o 
   3   6  10       55.65       68.28     10.59 o 
   4   6  10      148.98      147.36     10.28 o 
   5   6  10       37.09       43.22     12.12 o 
   6   6  10       81.14      109.48     11.81 o 
  -3   7  10        3.65        2.83      8.58 o 
  -2   7  10       98.69      143.22     19.81 o 
  -1   7  10        9.45       15.45      8.64 o 
 -15   0  11       84.82      111.53     13.38 o 
 -13   0  11      233.35      213.82      9.12 o 
 -11   0  11      353.98      373.00     11.26 o 
  -9   0  11     1982.15     1877.29     31.10 o 
  -7   0  11        2.76       -1.56      3.14 o 
  -5   0  11      616.73      549.98     18.64 o 
  -3   0  11      262.12      200.17     10.39 o 
  -1   0  11      606.16      570.13     19.07 o 
   1   0  11      335.53      302.23     13.58 o 
   3   0  11     1263.86     1328.69     34.80 o 
   5   0  11      696.94      695.01     23.10 o 
   7   0  11      187.64      180.35     10.89 o 
   9   0  11      411.44      374.19     12.87 o 
  11   0  11      230.39      224.94     17.72 o 
  13   0  11       12.45       18.36     11.27 o 
 -18   1  11       14.83       23.06     12.98 o 
 -17   1  11       10.71       14.81     11.55 o 
 -16   1  11        7.08       13.19      6.77 o 
 -15   1  11        6.72       -1.22      6.12 o 
 -14   1  11        2.31       -0.63      5.29 o 
 -13   1  11      957.18      982.42     19.92 o 
 -12   1  11       77.79       85.64      9.80 o 
 -11   1  11       59.35       59.43     11.04 o 
 -10   1  11        5.09        1.46      3.04 o 
  -9   1  11        0.62       -1.21      2.96 o 
  -8   1  11        0.80        0.29      2.79 o 
  -7   1  11      364.77      349.20      6.83 o 
  -6   1  11       36.05       38.76      3.08 o 
  -5   1  11       16.93       18.98      3.97 o 
  -4   1  11       48.13       51.60      5.18 o 
  -3   1  11      264.51      248.93      8.56 o 
  -2   1  11      166.25      166.85      6.95 o 
  -1   1  11     1227.82     1228.94     27.95 o 
   0   1  11        0.14        1.35      4.42 o 
   1   1  11      178.65      190.61      7.67 o 
   2   1  11       98.70       97.63      6.02 o 
   3   1  11     1055.88     1031.64     30.38 o 
   4   1  11       71.60       69.19      4.80 o 
   5   1  11        9.30       13.95      4.67 o 
   6   1  11       54.18       39.48      7.25 o 
   7   1  11     1130.44     1055.74     17.90 o 
   8   1  11      128.67      122.83      6.37 o 
   9   1  11        0.17       -0.31      4.20 o 
  10   1  11      151.53      148.97      9.22 o 
  11   1  11        0.28        2.87      6.14 o 
  12   1  11       40.14       43.89      8.40 o 
  13   1  11        0.11       -2.17      6.93 o 
 -17   2  11        7.94        3.13      7.72 o 
 -16   2  11       29.90       12.76      7.38 o 
 -15   2  11      278.56      272.74     12.02 o 
 -14   2  11       30.52       26.18      8.28 o 
 -13   2  11        1.96       -0.43      5.12 o 
 -12   2  11      586.39      582.03     16.10 o 
 -11   2  11      682.21      703.76     25.96 o 
 -10   2  11       19.45       14.96      3.85 o 
  -9   2  11       80.70       77.72      5.24 o 
  -8   2  11       94.29       87.83      4.72 o 
  -7   2  11      112.57      120.03      5.22 o 
  -6   2  11      195.21      210.83      6.71 o 
  -5   2  11      257.06      285.21     10.67 o 
  -4   2  11        5.72        2.76      3.59 o 
  -3   2  11        0.82        0.79      3.41 o 
  -2   2  11      221.85      213.95      7.97 o 
  -1   2  11      459.05      467.43     12.19 o 
   0   2  11      158.60      135.29      6.60 o 
   1   2  11       37.20       27.12      4.75 o 
   2   2  11      100.71       94.28      4.72 o 
   3   2  11       23.90       24.64      4.21 o 
   4   2  11      395.66      332.30     10.42 o 
   5   2  11       30.47       24.85      5.77 o 
   6   2  11      163.43      143.15      6.25 o 
   7   2  11       42.75       39.98     11.71 o 
   8   2  11     1412.62     1343.42     27.14 o 
   9   2  11       54.90       62.30     13.68 o 
  10   2  11        0.15        3.98      6.65 o 
  11   2  11      293.55      323.44     13.39 o 
  12   2  11        3.42       -5.63      6.71 o 
  13   2  11       26.84       22.34      8.54 o 
 -16   3  11      110.97      117.00     11.67 o 
 -15   3  11      109.41      106.94     10.70 o 
 -14   3  11       38.49       39.42     19.59 o 
 -13   3  11       75.63       78.50     11.49 o 
 -12   3  11       27.31       15.51      6.50 o 
 -11   3  11        0.07       -3.45      5.00 o 
 -10   3  11      141.11      134.45      8.00 o 
  -9   3  11      180.10      194.38      9.14 o 
  -8   3  11      424.75      421.65     13.27 o 
  -7   3  11       93.81      118.44      5.66 o 
  -6   3  11       79.87       80.65      4.87 o 
  -5   3  11        7.56        6.92      3.30 o 
  -4   3  11     1693.68     1609.78     49.67 o 
  -3   3  11      390.38      381.00     11.25 o 
  -2   3  11      157.85      163.14      7.53 o 
  -1   3  11      335.03      354.08     10.94 o 
   0   3  11      884.18      853.36     18.37 o 
   2   3  11      183.04      147.16      5.68 o 
   3   3  11       59.63       62.16     12.01 o 
   4   3  11        2.53        2.09      3.51 o 
   5   3  11        3.74       -1.37      4.53 o 
   6   3  11      179.91      165.65     11.71 o 
   7   3  11       27.40       25.42     13.88 o 
   8   3  11        9.10        5.47      5.70 o 
   9   3  11       88.07      122.97     10.35 o 
  10   3  11      151.98      140.97      9.43 o 
  11   3  11      123.06      147.47     12.02 o 
  12   3  11       49.70       64.15     10.14 o 
 -15   4  11       88.14      104.13     11.46 o 
 -14   4  11       85.32       69.56     10.04 o 
 -13   4  11        0.04        4.26      6.87 o 
 -12   4  11      575.42      593.91     20.67 o 
 -11   4  11       84.86       84.43      9.32 o 
 -10   4  11      191.24      188.50     10.14 o 
  -9   4  11       16.74       15.63      5.88 o 
  -8   4  11      137.63      138.42      9.58 o 
  -7   4  11       92.51       93.24      7.65 o 
  -6   4  11     1027.38      918.21     21.16 o 
  -5   4  11      199.58      222.71      9.78 o 
  -4   4  11      567.86      521.14     11.57 o 
  -3   4  11       30.73       37.53      9.88 o 
  -2   4  11      447.48      390.29     11.87 o 
  -1   4  11       77.76       85.93      9.68 o 
   0   4  11      104.39      109.74      6.87 o 
   1   4  11       62.23       68.67      8.38 o 
   2   4  11       23.24       22.09      5.80 o 
   3   4  11       29.58       24.29      5.85 o 
   4   4  11      138.16      137.59      8.30 o 
   5   4  11       47.79       43.58      7.18 o 
   6   4  11        0.16        2.21      5.72 o 
   7   4  11       89.31      111.39      9.57 o 
   8   4  11      185.70      202.92     10.67 o 
   9   4  11       37.24       50.32     15.21 o 
  10   4  11       89.03      108.41     11.55 o 
  11   4  11      181.37      217.17     17.32 o 
 -13   5  11        4.72       -5.71      7.76 o 
 -12   5  11        0.01       -0.77      7.63 o 
 -11   5  11        2.78        1.44      7.20 o 
 -10   5  11      189.09      209.27     14.43 o 
  -9   5  11        1.18       -0.84      6.61 o 
  -8   5  11      201.71      195.67     12.28 o 
  -7   5  11      288.14      285.35     12.11 o 
  -6   5  11        0.37       -2.79      5.85 o 
  -5   5  11       13.64        7.32      5.84 o 
  -4   5  11      838.37      826.72     26.50 o 
  -3   5  11       12.73       10.45      5.75 o 
  -2   5  11        0.75       -4.83      4.86 o 
  -1   5  11       36.69       42.45      9.08 o 
   0   5  11      331.17      334.11     14.04 o 
   1   5  11        8.91       14.54      5.79 o 
   2   5  11      102.15      108.73      9.28 o 
   3   5  11      179.66      190.76     10.27 o 
   4   5  11       29.06       30.29     10.97 o 
   5   5  11       43.79       43.70      8.52 o 
   6   5  11       39.26       37.64      9.30 o 
   7   5  11       10.30        5.25      7.70 o 
   8   5  11        5.08       -4.66     11.35 o 
  -9   6  11       94.10       99.76     11.27 o 
  -8   6  11      189.59      197.72     12.01 o 
  -7   6  11       28.20       18.19      7.82 o 
  -6   6  11       15.77        6.97      7.38 o 
  -5   6  11       18.65       18.56      9.88 o 
  -4   6  11       38.69       35.16     10.71 o 
  -3   6  11       41.66       32.89     10.39 o 
  -2   6  11        0.72       -0.19      6.43 o 
  -1   6  11       30.74       47.74      8.44 o 
   0   6  11      159.23      142.75     14.65 o 
   1   6  11       63.41       73.31     14.65 o 
   2   6  11        0.02        5.18     10.95 o 
   3   6  11       15.11        9.66      7.52 o 
   4   6  11      115.99      150.05     22.10 o 
   5   6  11      211.98      218.19     12.42 o 
 -16   0  12       12.10       20.51     11.23 o 
 -14   0  12      351.95      331.61     17.20 o 
 -12   0  12      645.57      630.46     23.21 o 
 -10   0  12      560.78      558.58     13.91 o 
  -8   0  12      846.33      801.40     16.89 o 
  -6   0  12        0.05       -3.22      4.14 o 
  -4   0  12      237.48      197.18     11.11 o 
  -2   0  12     2234.30     2111.30     49.30 o 
   0   0  12        4.73        9.00      5.46 o 
   2   0  12     5745.95     5709.84    116.43 o 
   4   0  12       26.36       16.84      7.17 o 
   6   0  12     2209.10     2257.27     54.51 o 
   8   0  12      165.61      187.19     12.82 o 
  10   0  12      195.15      186.43     10.95 o 
  12   0  12      113.83      121.01     13.64 o 
 -18   1  12       18.13       23.81     13.34 o 
 -17   1  12       23.19       22.10     12.03 o 
 -16   1  12       45.91       74.10     13.54 o 
 -15   1  12       59.29       51.41      8.08 o 
 -14   1  12        0.80        3.47      5.64 o 
 -13   1  12       30.51       22.86      6.49 o 
 -12   1  12        0.17        0.97      3.91 o 
 -11   1  12       50.69       47.94     10.47 o 
 -10   1  12     2762.69     2769.19     51.44 o 
  -9   1  12        4.52        1.86      3.35 o 
  -8   1  12        3.34       -1.08      3.14 o 
  -7   1  12        0.50       -1.17      2.80 o 
  -6   1  12     1575.68     1577.90     26.95 o 
  -5   1  12        9.41        4.02      3.45 o 
  -4   1  12       29.76       19.40      4.04 o 
  -3   1  12       34.53       34.34      9.44 o 
  -2   1  12     1789.07     1789.53     38.03 o 
  -1   1  12      616.29      589.90     14.29 o 
   0   1  12     1366.84     1312.77     24.59 o 
   1   1  12      353.41      348.50     11.91 o 
   2   1  12        0.00       -1.49      3.96 o 
   3   1  12       38.49       36.68      5.45 o 
   4   1  12      471.21      484.75     13.29 o 
   5   1  12      111.86       99.96      5.54 o 
   6   1  12       51.32       44.96      9.20 o 
   7   1  12        4.30       -0.58      4.00 o 
   8   1  12       14.68       19.40      6.35 o 
   9   1  12       42.53       39.40     10.34 o 
  10   1  12     1050.59     1073.88     24.62 o 
  11   1  12       10.77       11.49      6.80 o 
  12   1  12        7.95        6.17      7.22 o 
  13   1  12       12.42       13.27      8.67 o 
 -17   2  12        2.11       -2.26      9.08 o 
 -16   2  12       14.50        8.25      7.44 o 
 -15   2  12        6.14        6.12      6.55 o 
 -14   2  12      769.91      769.40     22.18 o 
 -13   2  12        1.31       -2.61      5.70 o 
 -12   2  12       12.22       11.56      5.84 o 
 -11   2  12     1024.23      998.90     22.33 o 
 -10   2  12      345.40      343.17      9.38 o 
  -9   2  12       22.74       24.56      4.15 o 
  -8   2  12      389.83      374.32      9.39 o 
  -7   2  12      132.39      121.62      5.52 o 
  -6   2  12       77.92       73.38      6.34 o 
  -5   2  12        0.09       -2.67      3.48 o 
  -4   2  12      126.15      125.08      6.60 o 
  -3   2  12      191.26      177.20      7.89 o 
  -2   2  12       91.93       97.14      6.18 o 
  -1   2  12      143.64      121.07      6.53 o 
   0   2  12       43.47       36.28      5.39 o 
   1   2  12      165.66      145.49      7.35 o 
   2   2  12      395.44      402.29     11.97 o 
   3   2  12       81.54       81.89      5.03 o 
   4   2  12      198.46      198.52      6.93 o 
   5   2  12      159.83      142.02      7.93 o 
   6   2  12       29.55       17.60      4.25 o 
   7   2  12       26.52       21.43      4.91 o 
   8   2  12      788.31      907.44     21.77 o 
   9   2  12      100.05      116.87     10.02 o 
  10   2  12       32.31       29.95      7.62 o 
  11   2  12      136.64      141.34     10.12 o 
  12   2  12      188.66      193.76     22.66 o 
 -16   3  12      240.32      267.07     13.68 o 
 -15   3  12       58.99       72.71     13.30 o 
 -14   3  12       52.67       53.69      8.67 o 
 -13   3  12      364.39      363.24     14.05 o 
 -12   3  12      387.10      400.55     14.37 o 
 -11   3  12       83.70       84.07      9.09 o 
 -10   3  12        0.48        3.02      5.08 o 
  -9   3  12      382.75      368.63     12.64 o 
  -8   3  12        7.67       10.66      5.29 o 
  -7   3  12       29.32       29.56      4.68 o 
  -6   3  12       33.35       35.97      5.07 o 
  -5   3  12       98.31      109.40      8.15 o 
  -4   3  12      718.76      683.28     16.31 o 
  -3   3  12      155.25      151.17      7.61 o 
  -2   3  12      714.06      692.08     16.42 o 
  -1   3  12      411.65      389.15     15.45 o 
   0   3  12        1.55       -1.65      4.14 o 
   1   3  12     1074.48     1022.99     21.32 o 
   2   3  12       12.36       10.38      8.74 o 
   3   3  12      278.57      261.53     10.03 o 
   4   3  12       70.07       68.01      8.73 o 
   5   3  12      233.68      242.41     10.01 o 
   6   3  12       28.54       47.44      6.96 o 
   7   3  12      179.90      167.59      9.34 o 
   8   3  12        1.78       -1.01      5.95 o 
   9   3  12        0.96       -2.74      6.38 o 
  10   3  12        6.48       12.96      7.15 o 
  11   3  12       72.80       68.03     10.30 o 
 -14   4  12      144.59      150.13     10.73 o 
 -13   4  12      105.07      110.99     11.14 o 
 -12   4  12        3.23       -0.76      6.60 o 
 -11   4  12      282.45      273.21     14.28 o 
 -10   4  12       32.79       36.21      7.57 o 
  -9   4  12      141.72      132.24      9.02 o 
  -8   4  12      310.77      308.44     12.15 o 
  -7   4  12      370.15      350.98     12.85 o 
  -6   4  12        9.67       -0.65      4.98 o 
  -5   4  12       61.26       58.42      7.12 o 
  -4   4  12      838.58      804.99     18.65 o 
  -3   4  12       17.08       19.37      8.28 o 
  -2   4  12       15.47       21.02      8.48 o 
  -1   4  12     1219.19     1127.67     23.26 o 
   0   4  12      313.53      260.13     30.72 o 
   1   4  12      362.92      366.43     12.02 o 
   2   4  12        1.24       -0.56      6.29 o 
   3   4  12      644.58      568.42     22.70 o 
   4   4  12        7.77        6.61      7.61 o 
   5   4  12       94.20      121.73     14.53 o 
   6   4  12        0.63       -5.30      7.57 o 
   7   4  12       17.85       15.93     10.07 o 
   8   4  12       52.89       73.43     14.37 o 
   9   4  12      337.45      387.16     22.38 o 
  10   4  12        0.35        6.64     11.49 o 
 -12   5  12      176.25      199.52     12.06 o 
 -11   5  12       27.21       14.86      7.84 o 
 -10   5  12        1.55        0.54      7.32 o 
  -9   5  12      310.45      305.19     13.33 o 
  -8   5  12      338.40      328.64     13.34 o 
  -7   5  12      383.02      380.49     19.31 o 
  -6   5  12       75.80       75.40     10.39 o 
  -5   5  12      497.49      447.69     14.85 o 
  -4   5  12        2.86       -0.25      7.09 o 
  -3   5  12      658.64      651.17     17.92 o 
  -1   5  12       70.07       77.49     10.95 o 
   0   5  12       32.76       44.68     10.63 o 
   1   5  12      760.66      687.41     19.10 o 
   2   5  12       26.54       31.61      7.07 o 
   3   5  12       13.55        5.18      6.67 o 
   4   5  12      296.41      301.12     26.44 o 
   5   5  12       86.36       83.52     14.69 o 
   6   5  12        6.37        8.61      7.78 o 
   7   5  12       13.77       16.52     11.63 o 
  -8   6  12       18.92       18.29      8.62 o 
  -7   6  12      192.34      209.12     11.99 o 
  -6   6  12        2.74       10.44      7.85 o 
  -5   6  12       14.35       17.96     10.07 o 
  -4   6  12       11.19        2.23      9.60 o 
  -3   6  12       29.47       24.49     10.43 o 
  -2   6  12        2.36       -0.12      9.48 o 
  -1   6  12       39.31       42.05     11.51 o 
   0   6  12       13.89       26.12     12.11 o 
   1   6  12       14.06       14.69     12.22 o 
   2   6  12       27.97       22.70     12.62 o 
   3   6  12        0.51       -1.64      7.53 o 
   4   6  12        7.37        3.34      8.34 o 
 -15   0  13       71.53       98.59     13.82 o 
 -13   0  13     2474.28     2478.91     60.60 o 
 -11   0  13      133.48      124.55     10.59 o 
  -9   0  13      399.35      412.65     18.00 o 
  -7   0  13       15.50       10.08      4.24 o 
  -5   0  13     1037.25     1082.17     31.02 o 
  -3   0  13       73.84       64.11      8.40 o 
  -1   0  13     5212.52     4929.15    102.61 o 
   1   0  13      528.70      502.48     19.43 o 
   3   0  13     4664.22     4675.42     98.91 o 
   5   0  13      353.78      372.51     17.48 o 
   7   0  13     1710.85     1689.17     45.23 o 
   9   0  13      369.20      381.31     19.23 o 
  11   0  13       30.95       12.74     10.19 o 
 -17   1  13       11.20        3.50     13.22 o 
 -16   1  13        0.06        5.26     11.23 o 
 -15   1  13      136.61      139.77     13.98 o 
 -14   1  13      187.08      164.13     14.99 o 
 -13   1  13      306.27      301.78      9.49 o 
 -12   1  13       33.56       36.60      7.09 o 
 -11   1  13      622.60      631.11     13.28 o 
 -10   1  13       86.36       85.49      5.73 o 
  -9   1  13     1145.79     1112.39     18.53 o 
  -8   1  13       73.05       82.05      5.52 o 
  -7   1  13      250.35      239.13      7.38 o 
  -6   1  13      548.82      542.64     11.41 o 
  -5   1  13     1272.11     1210.48     23.79 o 
  -4   1  13      305.28      283.25      9.91 o 
  -3   1  13      710.69      651.19     15.76 o 
  -2   1  13      132.74      139.97      7.19 o 
  -1   1  13      816.51      786.96     17.69 o 
   0   1  13      415.02      380.75     11.74 o 
   1   1  13     1813.70     1774.75     31.55 o 
   2   1  13      150.79      138.31      7.55 o 
   3   1  13       41.41       32.33      5.43 o 
   4   1  13      646.27      629.84     17.00 o 
   5   1  13       71.06       64.42     11.31 o 
   6   1  13       15.66       10.48      5.23 o 
   7   1  13      859.76      881.69     16.98 o 
   8   1  13      346.75      354.64     10.60 o 
   9   1  13      111.53       89.82      7.51 o 
  10   1  13       23.16       15.69      7.16 o 
  11   1  13      477.47      498.93     17.15 o 
  12   1  13        4.91        5.38      8.44 o 
 -17   2  13      162.99      159.56     16.72 o 
 -16   2  13        0.17       -7.30      7.30 o 
 -15   2  13        5.52       -0.65      6.98 o 
 -14   2  13       13.49       11.43      6.88 o 
 -13   2  13      143.46      145.40      9.23 o 
 -12   2  13      122.22      118.25      8.99 o 
 -11   2  13      419.93      429.40     27.85 o 
 -10   2  13      119.87      111.83      5.97 o 
  -9   2  13       50.55       66.90     11.92 o 
  -8   2  13      327.83      307.27      8.85 o 
  -7   2  13      622.40      608.66     14.99 o 
  -6   2  13       38.06       30.05      4.37 o 
  -5   2  13       72.09       65.51      6.59 o 
  -4   2  13       22.86       14.43      4.63 o 
  -3   2  13      981.08      985.44     20.86 o 
  -2   2  13      163.81      155.43      7.72 o 
  -1   2  13      554.46      553.39     14.51 o 
   0   2  13       24.98       23.55      4.90 o 
   1   2  13       94.58      108.88      6.84 o 
   2   2  13      546.75      541.62     14.68 o 
   3   2  13      233.32      226.38     19.87 o 
   4   2  13        5.92        5.81      3.70 o 
   5   2  13      120.23      120.37      6.20 o 
   6   2  13      273.34      276.20     23.06 o 
   7   2  13      125.90      139.15      8.75 o 
   8   2  13       16.19        5.92      6.16 o 
   9   2  13      200.11      217.52     11.13 o 
  10   2  13      101.49      132.12     11.50 o 
  11   2  13       93.65       94.28     13.92 o 
 -15   3  13      179.19      203.63     14.75 o 
 -14   3  13        0.28        0.12      7.10 o 
 -13   3  13        6.21       13.40      9.74 o 
 -12   3  13      148.38      157.88     10.05 o 
 -11   3  13      132.53      138.87      9.09 o 
 -10   3  13      345.33      325.96     12.60 o 
  -9   3  13       97.65      109.02      9.17 o 
  -8   3  13      127.64      127.47      7.89 o 
  -7   3  13        0.01        0.46      4.00 o 
  -6   3  13      324.54      290.99      8.86 o 
  -5   3  13     1023.41      997.51     17.58 o 
  -4   3  13      233.10      227.99      9.38 o 
  -3   3  13      150.17      130.46      7.42 o 
  -2   3  13      625.54      590.29     15.49 o 
  -1   3  13       11.11       15.70      5.15 o 
   0   3  13       41.91       44.06      8.12 o 
   1   3  13      136.14      112.16      7.26 o 
   2   3  13        0.33       -4.49      4.49 o 
   3   3  13        5.20        2.34      4.82 o 
   4   3  13      146.94      130.29     11.55 o 
   5   3  13      182.87      191.83      9.38 o 
   6   3  13       45.10       44.07      8.62 o 
   7   3  13       60.29       88.55      9.08 o 
   8   3  13      116.53      134.75     10.59 o 
   9   3  13        4.75        1.65      7.15 o 
  10   3  13       32.45       37.32      9.02 o 
 -14   4  13       85.50       86.57     28.67 o 
 -13   4  13        7.19        6.42      7.84 o 
 -12   4  13       32.06       31.60      8.46 o 
 -11   4  13       25.02       24.03     10.45 o 
 -10   4  13      270.13      281.41     12.69 o 
  -9   4  13        2.23        0.99      6.31 o 
  -8   4  13      211.16      208.04     10.62 o 
  -7   4  13      314.94      340.30     13.02 o 
  -6   4  13       21.27       18.18      6.05 o 
  -5   4  13       15.71        1.06      5.40 o 
  -4   4  13      427.68      398.81     10.57 o 
  -3   4  13      109.05      107.55      7.89 o 
  -2   4  13        0.07        1.42      4.91 o 
  -1   4  13        0.02        0.36      5.21 o 
   1   4  13       19.19       22.66      7.61 o 
   2   4  13       90.61       91.31     12.82 o 
   3   4  13       47.56       50.37     10.79 o 
   4   4  13       26.52       23.85      9.56 o 
   5   4  13       37.30       49.02     11.63 o 
   6   4  13      318.23      358.45     20.59 o 
   7   4  13       33.28       38.27     12.18 o 
   8   4  13       60.90       70.36     14.06 o 
   9   4  13       66.50       84.50     16.17 o 
 -11   5  13        0.00        7.59      8.49 o 
 -10   5  13       40.01       29.58      8.71 o 
  -9   5  13       69.48       59.77     19.29 o 
  -8   5  13      272.57      254.19     12.47 o 
  -7   5  13       93.77       83.17      9.74 o 
  -6   5  13      314.69      333.85     13.47 o 
  -5   5  13       41.61       46.18     12.80 o 
  -4   5  13      164.13      179.38     10.17 o 
  -3   5  13        7.94       11.10      6.46 o 
  -1   5  13        4.81        2.83      9.44 o 
   0   5  13       68.31       75.46     11.91 o 
   1   5  13       14.72       25.01      9.88 o 
   2   5  13       21.07       23.06      9.16 o 
   3   5  13       46.03       66.66     12.30 o 
   4   5  13       26.03       34.84     11.55 o 
   5   5  13       10.18        3.15     10.03 o 
   6   5  13        0.05      -10.79     10.79 o 
  -7   6  13        1.61        4.67      8.15 o 
  -6   6  13      117.44      102.71     11.96 o 
  -5   6  13        0.01       17.04     10.99 o 
  -4   6  13       29.23       18.28     10.59 o 
  -3   6  13       20.57       10.83     10.19 o 
  -2   6  13       18.58       30.90     11.59 o 
  -1   6  13        4.28       -5.85      9.84 o 
 -16   0  14       16.14       23.29     11.75 o 
 -14   0  14       21.54       48.98     11.03 o 
 -12   0  14      372.96      395.72     19.03 o 
 -10   0  14      633.42      608.88     23.25 o 
  -8   0  14        0.30        0.48      4.18 o 
  -6   0  14      671.39      713.44     24.33 o 
  -4   0  14      242.80      281.96     14.33 o 
  -2   0  14       71.50       97.44      9.48 o 
   0   0  14     1209.34     1182.51     33.93 o 
   2   0  14      133.79      135.50     11.03 o 
   4   0  14      924.29      888.73     29.15 o 
   6   0  14      237.82      225.02     14.69 o 
   8   0  14      719.98      748.64     27.99 o 
  10   0  14      524.69      573.12     24.89 o 
 -17   1  14       19.43       20.31     12.26 o 
 -16   1  14       44.24       29.23     12.38 o 
 -15   1  14        0.02       -6.97      9.84 o 
 -14   1  14       80.46      105.12     14.85 o 
 -13   1  14       26.22       21.41      6.86 o 
 -12   1  14        1.23       -2.33      4.50 o 
 -11   1  14      471.44      482.43     11.62 o 
 -10   1  14       33.08       39.31      5.05 o 
  -9   1  14       77.53       85.13      6.27 o 
  -8   1  14      287.66      272.21      8.25 o 
  -7   1  14        4.36       -2.02      3.57 o 
  -6   1  14       96.94       75.75      6.41 o 
  -5   1  14      456.09      462.22     22.48 o 
  -4   1  14      186.42      184.45      8.49 o 
  -3   1  14      151.70      149.70      7.57 o 
  -2   1  14      808.23      790.15     18.40 o 
  -1   1  14       91.25       92.29      7.15 o 
   0   1  14      491.09      505.98     14.08 o 
   1   1  14      569.44      557.21     15.10 o 
   2   1  14      479.02      464.26     13.79 o 
   3   1  14      147.62      136.84      7.57 o 
   4   1  14       74.78       80.49      7.77 o 
   5   1  14       68.63       67.59      7.40 o 
   6   1  14      342.84      332.05     12.18 o 
   7   1  14       65.86       33.77      6.94 o 
   8   1  14       89.49       76.24      8.76 o 
   9   1  14       13.75        6.48      5.85 o 
  10   1  14       12.10       -1.78      7.25 o 
  11   1  14       97.29       92.40     11.08 o 
 -16   2  14        3.34       -6.91      8.17 o 
 -15   2  14      146.87      149.11     10.20 o 
 -14   2  14       17.19       10.67      8.58 o 
 -13   2  14      203.60      211.23     10.93 o 
 -12   2  14       66.87       60.30      9.30 o 
 -11   2  14        0.25        2.66      5.45 o 
 -10   2  14      133.92      134.51      6.70 o 
  -9   2  14       74.22       75.36      9.85 o 
  -8   2  14       12.27        6.55      4.03 o 
  -7   2  14       39.56       32.07      5.91 o 
  -6   2  14      214.33      241.75      7.94 o 
  -5   2  14      766.88      747.36     17.99 o 
  -4   2  14       32.78       33.44      6.15 o 
  -3   2  14      202.39      166.43      8.31 o 
  -2   2  14      118.64      122.94      9.46 o 
  -1   2  14     1239.26     1174.62     24.23 o 
   0   2  14      460.60      452.65     14.81 o 
   1   2  14     1368.30     1397.45     27.52 o 
   2   2  14       14.01        3.63      5.02 o 
   3   2  14       12.11        5.62      5.02 o 
   4   2  14      125.29      128.56      8.07 o 
   5   2  14      110.65      112.67      8.80 o 
   6   2  14       79.60       82.31     10.28 o 
   7   2  14      457.67      437.30     14.72 o 
   8   2  14       19.45       21.86      6.99 o 
   9   2  14      272.34      285.52     13.21 o 
  10   2  14      147.06      174.79     11.94 o 
 -15   3  14        0.54       -0.87      8.29 o 
 -14   3  14      239.04      248.45     12.84 o 
 -13   3  14       20.54       12.74      7.43 o 
 -12   3  14       91.22       78.66      9.57 o 
 -11   3  14      597.54      572.01     17.35 o 
 -10   3  14      183.95      195.04     10.25 o 
  -9   3  14       62.90       76.19      8.67 o 
  -8   3  14      592.51      585.68     16.91 o 
  -7   3  14      106.94      112.14      6.78 o 
  -6   3  14      486.53      465.79     11.56 o 
  -5   3  14       12.53       12.81      5.32 o 
  -4   3  14        8.77       13.46     12.86 o 
  -3   3  14        0.99        4.66      4.75 o 
  -2   3  14        4.32        1.32      4.91 o 
  -1   3  14       38.12       38.27     11.75 o 
   0   3  14      131.77      121.86      7.96 o 
   1   3  14      627.86      633.29     16.76 o 
   2   3  14        9.09        2.31      4.93 o 
   3   3  14        0.14        3.25      5.49 o 
   4   3  14      282.62      294.14     17.40 o 
   5   3  14       48.84       54.47     11.47 o 
   6   3  14        1.51        2.75      8.80 o 
   7   3  14      144.31      147.96      9.73 o 
   8   3  14      484.09      527.08     17.90 o 
   9   3  14      283.98      303.90     13.66 o 
 -13   4  14       47.61       37.87      8.94 o 
 -12   4  14       94.21      107.77     10.88 o 
 -11   4  14        0.46        1.94      7.24 o 
 -10   4  14        4.05       -4.06      6.82 o 
  -9   4  14      143.22      141.96      9.80 o 
  -8   4  14        0.04       -0.48      6.32 o 
  -7   4  14       32.97       30.49      7.26 o 
  -6   4  14      168.98      173.96      9.64 o 
  -5   4  14       16.47        5.97      5.61 o 
  -4   4  14      331.28      301.00     11.56 o 
  -3   4  14      581.25      589.59     16.47 o 
  -2   4  14      174.46      165.57      9.03 o 
  -1   4  14        6.13        6.52      6.15 o 
   0   4  14      190.90      170.16      9.17 o 
   1   4  14      186.24      190.54     14.30 o 
   2   4  14      157.94      146.46     12.86 o 
   3   4  14      133.55      119.90     12.58 o 
   4   4  14       51.66       72.83     13.06 o 
   5   4  14        4.35        1.15      9.91 o 
   6   4  14        4.03       -2.43     10.11 o 
   7   4  14      194.64      217.93     16.64 o 
   8   4  14        7.10       -5.61     12.07 o 
 -10   5  14       20.63        8.07      8.40 o 
  -9   5  14       64.94       55.64     10.19 o 
  -8   5  14       58.22       57.75     13.32 o 
  -7   5  14      118.83      138.71      9.75 o 
  -6   5  14       13.92        7.03      6.91 o 
  -5   5  14      256.37      212.92     12.58 o 
  -4   5  14      202.51      203.91     11.16 o 
  -3   5  14      270.56      266.78     14.49 o 
  -1   5  14      122.96      123.00     14.41 o 
   0   5  14       73.64      104.45     14.18 o 
   1   5  14       26.80       13.58     10.39 o 
   2   5  14        3.85        9.84     10.23 o 
   3   5  14       85.32      106.28     15.05 o 
   4   5  14        0.84        2.07     10.91 o 
   5   5  14       22.45       34.44     12.58 o 
  -4   6  14       43.78       58.85     13.86 o 
  -3   6  14      225.07      234.22     17.56 o 
  -2   6  14        4.53        2.47     10.99 o 
 -15   0  15      120.07      161.39     17.32 o 
 -13   0  15      428.32      440.16     21.14 o 
 -11   0  15       31.53       22.94      9.00 o 
  -9   0  15      253.80      227.33     14.14 o 
  -7   0  15        3.59        2.07      4.54 o 
  -5   0  15       59.22       64.11      9.48 o 
  -3   0  15       40.68       26.72      7.61 o 
  -1   0  15      811.68      803.71     26.84 o 
   1   0  15       38.83       42.57      9.28 o 
   3   0  15        0.53        1.00      7.29 o 
   5   0  15       37.32       22.54      8.84 o 
   7   0  15        0.02        6.25      9.88 o 
   9   0  15       13.73       -3.03      9.80 o 
 -16   1  15        0.30       -3.23     11.83 o 
 -15   1  15       23.44       29.39     11.55 o 
 -14   1  15        3.32       17.20     10.23 o 
 -13   1  15      584.22      617.19     17.97 o 
 -12   1  15      251.46      252.20      8.96 o 
 -11   1  15       81.05       88.76      7.09 o 
 -10   1  15        7.25        4.11      4.19 o 
  -9   1  15      148.22      165.25     12.03 o 
  -8   1  15       70.06       77.75      9.15 o 
  -7   1  15       32.13       26.02      5.60 o 
  -6   1  15      110.00      103.88      6.91 o 
  -5   1  15        4.16        3.62      4.30 o 
  -4   1  15       39.20       42.08      6.02 o 
  -3   1  15       79.26       86.54      7.56 o 
  -2   1  15       53.60       60.18     13.60 o 
  -1   1  15       30.06       16.21      5.36 o 
   0   1  15       61.60       71.72      7.43 o 
   1   1  15      153.97      143.40      8.28 o 
   2   1  15       20.37       15.20      5.48 o 
   3   1  15      384.16      393.77     13.22 o 
   4   1  15      153.17      166.38      9.12 o 
   5   1  15        3.55       -0.41      5.63 o 
   6   1  15       28.59       12.69      8.18 o 
   7   1  15       78.92       55.46      8.53 o 
   8   1  15       58.79       55.92      8.71 o 
   9   1  15       41.33       40.38      8.63 o 
  10   1  15       12.70       20.43     12.66 o 
 -15   2  15        0.05        1.31      7.98 o 
 -14   2  15      105.73      101.20     26.26 o 
 -13   2  15       78.69       70.40     16.96 o 
 -12   2  15        2.72        3.08      6.63 o 
 -11   2  15        1.20       -5.80      5.80 o 
 -10   2  15      129.62      146.57      8.94 o 
  -9   2  15       14.51       14.97      4.66 o 
  -8   2  15       53.30       41.11      5.41 o 
  -7   2  15       40.11       34.49      5.83 o 
  -6   2  15       34.63       35.87      9.07 o 
  -5   2  15       63.71       75.94      7.47 o 
  -4   2  15       37.08       24.63      6.51 o 
  -3   2  15       46.53       45.55      6.66 o 
  -2   2  15       44.82       25.38      5.81 o 
  -1   2  15      389.84      420.22     13.39 o 
   0   2  15       32.85       18.94      5.57 o 
   1   2  15       24.67       14.27      5.43 o 
   2   2  15       15.10       10.18      5.57 o 
   3   2  15        0.00       -2.83      5.23 o 
   4   2  15       32.08       21.96     13.24 o 
   5   2  15       48.98       53.69      7.50 o 
   6   2  15       18.58        9.33      6.25 o 
   7   2  15        2.21        9.00      9.12 o 
   8   2  15      178.09      169.20     10.59 o 
   9   2  15        0.03       -7.72      7.72 o 
 -14   3  15        0.73       -2.96      7.85 o 
 -13   3  15        0.99       -0.29      7.08 o 
 -12   3  15      148.79      147.70     10.25 o 
 -11   3  15      145.57      139.10     10.68 o 
 -10   3  15       73.74       94.32     10.47 o 
  -9   3  15      135.02      133.07      8.81 o 
  -8   3  15      116.71      112.67     13.12 o 
  -7   3  15       56.16       62.67      6.26 o 
  -6   3  15       21.88       16.35      7.10 o 
  -5   3  15       80.68       89.29      8.23 o 
  -4   3  15      105.93      104.40      8.22 o 
  -3   3  15       41.76       26.83      5.94 o 
  -2   3  15       80.17       87.66     15.03 o 
  -1   3  15        0.70       -3.62      5.36 o 
   0   3  15      274.14      277.24     11.23 o 
   1   3  15       43.79       27.95      6.77 o 
   2   3  15       94.62       73.95      8.60 o 
   3   3  15        3.64        5.20      6.11 o 
   4   3  15        0.15        1.43      8.16 o 
   5   3  15       54.97       46.19     11.59 o 
   6   3  15      264.61      280.33     18.08 o 
   7   3  15        5.42       21.46     11.71 o 
   8   3  15       80.58      106.44     15.65 o 
 -12   4  15      342.27      409.58     16.38 o 
 -11   4  15       45.18       42.52      8.92 o 
 -10   4  15       10.22       -4.10      7.22 o 
  -9   4  15      125.54      144.86     10.64 o 
  -8   4  15      270.45      305.43     13.40 o 
  -7   4  15      178.00      174.26     23.10 o 
  -6   4  15      643.02      567.15     17.37 o 
  -5   4  15       65.95       75.31      9.08 o 
  -4   4  15      978.54      936.04     22.16 o 
  -3   4  15        0.18       -5.25      5.74 o 
  -2   4  15      180.97      181.04      9.75 o 
  -1   4  15        8.27        2.68      6.64 o 
   0   4  15        6.26        3.95      6.47 o 
   1   4  15        0.41       -8.36      8.36 o 
   2   4  15       60.93       83.86     13.78 o 
   3   4  15        0.08        8.16      9.08 o 
   4   4  15      121.00      135.90     14.22 o 
   5   4  15       76.02       56.26     12.78 o 
   6   4  15       86.93      110.06     16.01 o 
  -9   5  15        1.09       -0.56      8.30 o 
  -8   5  15       31.02       21.95      8.77 o 
  -7   5  15      117.58      115.63     16.09 o 
  -6   5  15      610.31      622.79     19.49 o 
  -5   5  15       22.32       21.47      7.78 o 
  -4   5  15        3.11       -6.28      7.08 o 
  -3   5  15       33.74        9.22      7.92 o 
  -1   5  15       51.56       75.46     12.98 o 
   0   5  15      139.27      178.31     15.45 o 
   1   5  15        3.13       -4.42     11.11 o 
   2   5  15       64.75       84.85     14.65 o 
   3   5  15      143.04      141.56     14.73 o 
 -16   0  16      152.23      156.09     15.73 o 
 -14   0  16      195.16      177.67     15.33 o 
 -12   0  16      284.21      288.41     17.52 o 
 -10   0  16      291.96      295.10     16.92 o 
  -8   0  16      462.57      463.30     20.47 o 
  -6   0  16       43.88       57.62      9.60 o 
  -4   0  16      524.47      467.00     20.15 o 
  -2   0  16       22.06       20.35      7.72 o 
   0   0  16      896.00      857.47     28.99 o 
   2   0  16       52.93       58.18     10.63 o 
   4   0  16      376.75      420.29     20.23 o 
   6   0  16       16.85       15.81      9.60 o 
   8   0  16        3.32       -5.42      9.80 o 
 -15   1  16       51.96       65.18     14.57 o 
 -14   1  16      187.84      181.06     15.77 o 
 -13   1  16       69.61       98.17     12.66 o 
 -12   1  16      179.65      197.64     10.61 o 
 -11   1  16       74.20       97.62     17.56 o 
 -10   1  16       24.09       23.82      5.31 o 
  -9   1  16       29.33       16.73      5.01 o 
  -8   1  16      176.09      175.73      9.53 o 
  -7   1  16       68.88       75.63     11.03 o 
  -6   1  16        3.13        1.88      5.51 o 
  -5   1  16        6.67        0.94      4.89 o 
  -4   1  16      117.05      104.89      8.05 o 
  -3   1  16       39.21       31.23      6.14 o 
  -2   1  16        0.51        4.52      4.84 o 
  -1   1  16       13.76       15.47      5.61 o 
   0   1  16      634.43      605.15     16.60 o 
   1   1  16      122.01      125.55      8.30 o 
   2   1  16      132.43      113.58      8.71 o 
   3   1  16       15.73        0.93      5.57 o 
   4   1  16      227.09      216.32     10.56 o 
   5   1  16        0.02       -4.67      5.98 o 
   6   1  16      140.85      121.00      9.75 o 
   7   1  16       56.52       24.45      7.74 o 
   8   1  16      115.67      119.87     15.33 o 
   9   1  16       54.43       30.66     12.86 o 
 -15   2  16       64.13       99.51     16.84 o 
 -14   2  16       33.22       32.21      9.04 o 
 -13   2  16      363.33      366.73     14.43 o 
 -12   2  16        6.93       -0.42      6.76 o 
 -11   2  16       14.89       11.02      6.19 o 
 -10   2  16      217.67      219.70      8.71 o 
  -9   2  16      128.39      130.86      6.97 o 
  -8   2  16       28.66       28.96      5.42 o 
  -7   2  16        1.90        3.28      4.20 o 
  -6   2  16       85.42       88.62      8.78 o 
  -5   2  16       10.53        0.79      5.21 o 
  -4   2  16      100.66      108.35      7.75 o 
  -3   2  16        1.67        2.80      4.92 o 
  -2   2  16      172.63      161.70      8.71 o 
  -1   2  16      550.55      550.98     27.02 o 
   0   2  16        6.02        4.92      5.45 o 
   1   2  16       32.07       25.49      6.51 o 
   2   2  16       16.85       15.53      6.55 o 
   3   2  16        8.98        7.02      5.84 o 
   4   2  16        6.55       10.99      6.39 o 
   5   2  16        0.01        1.46      6.72 o 
   6   2  16        4.52       -0.33      6.89 o 
   7   2  16       17.89       15.53     11.79 o 
   8   2  16      156.66      176.96     16.29 o 
 -13   3  16        2.06       11.17      7.98 o 
 -12   3  16      138.12      155.46     10.60 o 
 -11   3  16      412.85      425.40     17.04 o 
 -10   3  16        0.24       -2.35      6.84 o 
  -9   3  16      205.05      203.82     10.88 o 
  -8   3  16      150.19      164.74     12.96 o 
  -7   3  16       47.37       42.39      5.75 o 
  -6   3  16       10.10       18.47      5.00 o 
  -5   3  16      126.61      127.24      8.39 o 
  -4   3  16        5.91        6.22      5.80 o 
  -3   3  16       33.17       23.50      8.06 o 
  -2   3  16      109.70      111.49     12.72 o 
  -1   3  16      153.44      146.71      9.36 o 
   0   3  16       34.55       28.43      6.88 o 
   1   3  16      244.24      265.15     11.77 o 
   2   3  16       26.65       13.05      6.16 o 
   3   3  16        2.14        2.12      6.98 o 
   4   3  16        2.63       -0.32      9.72 o 
   5   3  16       26.55       22.94     11.99 o 
   6   3  16      169.46      163.22     15.49 o 
   7   3  16       29.45       31.02     13.14 o 
 -11   4  16      381.77      421.08     16.56 o 
 -10   4  16        3.94       11.51      7.98 o 
  -9   4  16        1.64       12.01      7.43 o 
  -8   4  16        0.02       -2.90      7.33 o 
  -7   4  16     1006.63      974.80     24.42 o 
  -6   4  16       17.40        9.28      7.11 o 
  -5   4  16       69.30       43.07      8.28 o 
  -4   4  16      347.96      354.91     13.52 o 
  -3   4  16      373.00      396.21     15.67 o 
  -2   4  16        0.61       -4.00      6.93 o 
  -1   4  16      268.75      277.33     12.34 o 
   0   4  16       41.57       36.78     17.10 o 
   1   4  16       25.23        9.28     10.11 o 
   2   4  16       49.13       61.80     13.10 o 
   3   4  16      285.31      316.24     20.19 o 
   4   4  16       37.74       30.18     12.22 o 
   5   4  16        4.78       -5.26     11.75 o 
  -7   5  16        1.35       -1.27      8.30 o 
  -6   5  16      102.32       98.48     26.60 o 
  -5   5  16       97.28      137.46     29.31 o 
  -4   5  16       11.25        3.31      8.00 o 
  -3   5  16      205.46      230.23     17.36 o 
  -1   5  16       47.90       51.57     12.54 o 
   0   5  16        1.82       -6.25     10.79 o 
   1   5  16      390.67      374.18     21.42 o 
 -15   0  17       15.52       22.66     12.46 o 
 -13   0  17     1288.63     1254.11     40.22 o 
 -11   0  17      135.75      127.26     12.78 o 
  -9   0  17      475.76      467.20     21.30 o 
  -7   0  17      177.92      154.86     12.78 o 
  -5   0  17       44.52       37.35      9.48 o 
  -3   0  17     1401.05     1476.46     42.49 o 
  -1   0  17        0.45        7.09      7.21 o 
   1   0  17      737.50      765.29     28.27 o 
   3   0  17        6.87        8.48      8.20 o 
   5   0  17        3.90       -3.98      8.48 o 
   7   0  17      186.10      199.34     16.49 o 
 -14   1  17      102.91      119.70     16.92 o 
 -13   1  17      247.06      248.65     12.19 o 
 -12   1  17      125.96      140.26     22.66 o 
 -11   1  17      467.76      469.16     15.67 o 
 -10   1  17        0.05       -5.98      6.86 o 
  -9   1  17        8.36        5.78      4.75 o 
  -8   1  17        0.50       -3.61      4.31 o 
  -7   1  17        7.84        8.81      4.71 o 
  -6   1  17       23.12       29.71      6.20 o 
  -5   1  17      401.63      417.92     14.08 o 
  -4   1  17        2.03        1.78      6.67 o 
  -3   1  17        0.33        2.33      5.25 o 
  -2   1  17       37.16       41.33      6.92 o 
  -1   1  17     1318.31     1350.79     67.12 o 
   0   1  17        0.47        8.00      9.99 o 
   1   1  17      124.43      120.59      8.57 o 
   2   1  17        0.24        4.93      5.93 o 
   3   1  17      179.12      181.77     10.13 o 
   4   1  17        0.08        5.77      6.70 o 
   5   1  17       72.13       70.22      9.21 o 
   6   1  17        0.10       -3.99      7.14 o 
   7   1  17        0.36        1.11      7.59 o 
   8   1  17        2.03        5.50      8.48 o 
 -14   2  17       21.68       18.02      8.43 o 
 -13   2  17      166.96      170.24     11.33 o 
 -12   2  17      120.67      119.03     11.13 o 
 -11   2  17        9.75        4.06      7.41 o 
 -10   2  17       13.45       10.66      6.49 o 
  -9   2  17      121.22      125.87      7.65 o 
  -8   2  17        0.34       -1.25      4.89 o 
  -7   2  17      171.82      158.30      7.56 o 
  -6   2  17        7.63        0.99      5.84 o 
  -5   2  17      251.36      255.92     11.21 o 
  -4   2  17        3.58       -3.70      5.53 o 
  -3   2  17      113.12      119.30      8.29 o 
  -2   2  17      490.70      486.38     19.71 o 
  -1   2  17       22.30       22.37      6.63 o 
   0   2  17       94.49       85.87     18.00 o 
   1   2  17      184.81      182.33     10.33 o 
   2   2  17       55.87       24.27     15.57 o 
   3   2  17       52.40       60.34     16.35 o 
   4   2  17        2.43        2.91      6.87 o 
   5   2  17        5.21        7.26      7.71 o 
   6   2  17        1.20        6.85     11.47 o 
   7   2  17      244.35      285.70     20.23 o 
 -12   3  17        8.37       11.74      8.33 o 
 -11   3  17       31.40       35.54      8.77 o 
 -10   3  17       21.73       11.98      7.81 o 
  -9   3  17        4.05        2.73      7.36 o 
  -8   3  17       76.77       85.58     13.32 o 
  -7   3  17       37.03       48.73      9.66 o 
  -6   3  17       19.81       18.50      5.58 o 
  -5   3  17      111.29      117.98     14.51 o 
  -4   3  17      172.74      165.28     10.67 o 
  -3   3  17       90.51       99.24     25.68 o 
  -2   3  17       85.48      103.58     17.60 o 
  -1   3  17        1.64       -2.80      5.78 o 
   0   3  17       26.02       24.81      8.48 o 
   1   3  17       48.05       40.23      8.21 o 
   2   3  17      192.07      198.98     10.99 o 
   3   3  17        1.60       -2.75     10.31 o 
   4   3  17       13.85        6.17     11.39 o 
   5   3  17      504.37      565.27     26.56 o 
 -10   4  17      704.27      775.67     22.76 o 
  -9   4  17       15.57       14.27      8.56 o 
  -8   4  17        0.01       11.42      8.32 o 
  -7   4  17       53.27       28.88      8.80 o 
  -6   4  17      420.29      442.34     17.16 o 
  -5   4  17      211.08      165.38     11.95 o 
  -4   4  17       18.27       28.27      8.04 o 
  -3   4  17       11.88        4.69      7.19 o 
  -2   4  17      341.80      338.31     19.11 o 
  -1   4  17       11.10       18.21      8.22 o 
   0   4  17      126.48      142.99     14.30 o 
   1   4  17       25.06       23.37     11.87 o 
   2   4  17        7.49        2.83     11.47 o 
   3   4  17       46.63       61.04     14.89 o 
 -14   0  18      294.63      305.61     19.99 o 
 -12   0  18      227.12      240.71     17.40 o 
 -10   0  18       14.38       12.38      9.44 o 
  -8   0  18      196.17      190.93     14.89 o 
  -6   0  18      338.50      337.99     18.20 o 
  -4   0  18      225.18      211.96     15.29 o 
  -2   0  18     1080.14     1073.49     35.32 o 
   0   0  18        3.59       -3.70      7.88 o 
   2   0  18      365.24      328.95     18.32 o 
   4   0  18      243.93      244.29     16.96 o 
   6   0  18      199.92      222.27     17.08 o 
 -13   1  18       24.21       32.74      8.83 o 
 -12   1  18       32.47       40.06     12.24 o 
 -11   1  18        1.22        0.65      7.06 o 
 -10   1  18      409.78      427.03     15.38 o 
  -9   1  18       17.20        9.90      5.66 o 
  -8   1  18      197.59      195.87      8.20 o 
  -7   1  18       11.30        3.18      4.96 o 
  -6   1  18      350.17      352.85     13.59 o 
  -5   1  18       32.23       36.05      7.09 o 
  -4   1  18      159.69      152.76      9.55 o 
  -3   1  18       11.84        6.48      6.32 o 
  -2   1  18        2.78       -2.11      5.92 o 
  -1   1  18      244.15      258.93     11.53 o 
   0   1  18      718.21      722.88     19.86 o 
   1   1  18       33.13       29.19     10.67 o 
   2   1  18      161.44      163.84      9.89 o 
   3   1  18        1.78       -2.67      6.29 o 
   4   1  18      121.75      127.18     17.48 o 
   5   1  18       28.26       15.94      7.71 o 
   6   1  18      262.95      276.21     13.35 o 
 -13   2  18        0.06      -11.63     11.63 o 
 -12   2  18      232.52      233.38     18.04 o 
 -11   2  18       96.71       90.75     26.66 o 
 -10   2  18       16.54       16.12      5.84 o 
  -9   2  18       50.37       39.62      8.44 o 
  -8   2  18      648.03      640.71     15.00 o 
  -7   2  18        2.62        2.41      5.28 o 
  -6   2  18        1.85        0.47      6.31 o 
  -5   2  18        2.02        0.28      6.00 o 
  -4   2  18       51.85       49.16      7.77 o 
  -3   2  18       55.18       42.58      7.73 o 
  -2   2  18      175.69      161.75      9.63 o 
  -1   2  18      122.06      131.63      9.26 o 
   0   2  18       38.88       47.66      8.26 o 
   1   2  18      158.55      140.37      9.73 o 
   2   2  18       21.89       19.43      7.50 o 
   3   2  18       42.82       36.29      8.21 o 
   4   2  18      203.43      217.43     18.20 o 
   5   2  18        2.13        3.30      8.79 o 
 -11   3  18       75.33       65.13     10.38 o 
 -10   3  18       23.30       26.28      8.59 o 
  -9   3  18       20.81       21.79      8.02 o 
  -8   3  18       65.39       63.90     27.89 o 
  -7   3  18       54.34       52.75     12.46 o 
  -6   3  18      117.02      112.73      8.05 o 
  -5   3  18       79.34       88.42     14.04 o 
  -4   3  18      114.65      133.72      9.36 o 
  -3   3  18      154.03      162.42      9.89 o 
  -2   3  18        0.86        2.62      9.50 o 
  -1   3  18      325.80      321.40     13.58 o 
   0   3  18       59.11       69.36      9.53 o 
   1   3  18       80.14       71.38     23.33 o 
   2   3  18      135.13      134.08     18.79 o 
   3   3  18       60.87       72.83     15.01 o 
   4   3  18       50.47       53.04     13.94 o 
  -7   4  18        6.00        2.24     11.23 o 
  -6   4  18       13.21        0.84      8.02 o 
  -5   4  18       82.26       96.27     11.29 o 
  -4   4  18        5.48        4.50      7.64 o 
  -3   4  18        0.93        2.53      7.67 o 
  -2   4  18       15.55       21.82     17.24 o 
  -1   4  18       24.84        8.47      8.56 o 
   0   4  18       47.52       58.10     14.30 o 
 -11   0  19      374.10      433.91     22.50 o 
  -9   0  19       10.24        7.17      9.84 o 
  -7   0  19      347.54      397.64     21.10 o 
  -5   0  19      230.38      226.09     16.21 o 
  -3   0  19      696.04      765.57     30.06 o 
  -1   0  19      247.68      270.53     17.44 o 
   1   0  19       23.44       18.75     10.35 o 
   3   0  19      121.22      125.91     16.09 o 
   5   0  19       15.00      -10.79     10.79 o 
 -12   1  19       80.62      113.75     13.22 o 
 -11   1  19       16.82       19.46      8.36 o 
 -10   1  19       33.87       52.15      9.93 o 
  -9   1  19      157.20      156.90     11.83 o 
  -8   1  19       19.60       17.59     12.32 o 
  -7   1  19      175.49      172.34      8.33 o 
  -6   1  19        0.65       -2.89      6.56 o 
  -5   1  19      118.11      120.12      8.95 o 
  -4   1  19        0.22       -3.50      6.76 o 
  -3   1  19      989.33     1003.74     35.14 o 
  -2   1  19      135.15      130.71      9.63 o 
  -1   1  19      416.58      438.98     15.57 o 
   0   1  19       30.14       35.24      8.07 o 
   1   1  19      171.53      197.85     11.11 o 
   2   1  19        7.39        0.84      7.02 o 
   3   1  19        0.35        1.11      7.90 o 
   4   1  19       76.63       82.99     10.60 o 
 -11   2  19      131.42      149.96     10.93 o 
 -10   2  19       13.45       13.50      7.16 o 
  -9   2  19      111.50      134.88     10.19 o 
  -8   2  19       28.41       27.23     10.64 o 
  -7   2  19        0.06       -2.56      5.54 o 
  -6   2  19        0.12        1.92      6.84 o 
  -5   2  19        3.20       -6.62      6.62 o 
  -4   2  19       18.13       21.78      7.47 o 
  -3   2  19        0.02        1.26      6.78 o 
  -2   2  19        9.27        2.22      6.67 o 
  -1   2  19       56.19       66.43      9.90 o 
   0   2  19       58.39       52.90      8.96 o 
   1   2  19      215.77      226.47     16.03 o 
   2   2  19        0.01        1.59      7.93 o 
   3   2  19       17.04       14.79     10.91 o 
  -9   3  19       79.81       73.56     10.60 o 
  -8   3  19        1.37       -8.22      8.22 o 
  -7   3  19        3.06        1.89      6.20 o 
  -6   3  19       52.34       49.89     10.90 o 
  -5   3  19        2.60       -6.65      7.13 o 
  -4   3  19        0.95        4.26      7.37 o 
  -3   3  19        8.31       20.93      8.08 o 
  -2   3  19       49.36       41.93      8.77 o 
  -1   3  19      103.47       97.33     12.84 o 
   0   3  19      130.89      140.63     12.32 o 
   1   3  19       74.62       96.44     14.69 o 
 -10   0  20      469.62      525.69     25.52 o 
  -8   0  20      113.81      132.88     13.74 o 
  -6   0  20      279.90      310.63     19.35 o 
  -4   0  20        3.10        1.39     10.15 o 
  -2   0  20       11.20       -3.11     10.55 o 
   0   0  20      814.98      840.39     32.29 o 
   2   0  20       18.03       31.10     12.18 o 
 -10   1  20        4.50        4.89      8.18 o 
  -9   1  20        2.71        0.50      7.84 o 
  -8   1  20      310.27      312.03     13.70 o 
  -7   1  20       41.16       39.08      8.93 o 
  -6   1  20       64.77       80.16     10.00 o 
  -5   1  20       94.42      114.19     10.96 o 
  -4   1  20      367.43      365.02     14.54 o 
  -3   1  20        0.00        5.70     12.36 o 
  -2   1  20       31.49       43.91      8.82 o 
  -1   1  20      114.47      133.24     11.00 o 
   0   1  20        7.85        2.37      7.82 o 
   1   1  20        0.16       -4.14      7.53 o 
   2   1  20      149.61      151.71     10.87 o 
  -9   2  20       30.65       43.53      7.78 o 
  -8   2  20       13.37       16.84      6.50 o 
  -7   2  20       35.71       27.70      6.83 o 
  -6   2  20       28.00       35.46      8.71 o 
  -5   2  20        5.51        2.70      7.39 o 
  -4   2  20        0.66       -3.43      6.72 o 
  -3   2  20      136.47      135.56     10.96 o 
  -2   2  20        2.89        2.79      7.08 o 
  -1   2  20       33.91       27.60      8.40 o 
   0   2  20       39.17       35.56      8.99 o 
   1   2  20       93.63       88.77     11.17 o 
  -4   3  20        1.23        0.40      8.16 o 
  -7   0  21      484.15      567.66     27.28 o 
  -5   0  21      126.87      150.00     15.33 o 
  -3   0  21     1304.74     1382.17     45.12 o 
  -1   0  21      448.39      491.65     25.56 o 
  -8   1  21       88.81       99.97     13.14 o 
  -7   1  21      233.02      253.32     13.28 o 
  -6   1  21        4.81        0.99      7.16 o 
  -5   1  21       39.01       41.70      8.99 o 
  -4   1  21      154.62      181.81     11.55 o 
  -3   1  21       87.54       76.20     10.80 o 
  -2   1  21       64.89       54.30     10.00 o 
  -1   1  21      294.48      339.03     15.25 o 
                                                 
